# Supplementary material for: Prophages integrating into prophages: A mechanism to accumulate type III secretion effector genes and duplicate Shiga toxin-encoding prophages in Escherichia coli
Source: PLoS Pathog. 2021 Apr 29;17(4):e1009073. doi: 10.1371/journal.ppat.1009073 (PMC8112680; doi:10.1371/journal.ppat.1009073)
Supplement: S1 Table — (XLSX) [file ppat.1009073.s011.xlsx]

## Sheet: S1 Table
S1 Table. E. coli O145:H28 strains analyzed in this study. N/A; not applicable
													Sequencing statuses of prophages at ompW, attB in PPompW and yecE
ST/clade	Strain	Country	Host or Source	Year	Accession No.	stx subtype	eae (intimin subtype)	21-bp attB (attB-in-PP_1) in PPompW	effector genes in PPompW	Prophage in PPompW	stx and effector genes in prophage in PPompW		PPompW (Accession No.)	Prophage in PPompW (Accession No.)	PPyecE (Accession No.)		Reference
32/A	EH1904	BEL	human	2010	BJPG01000000	2c	+ (γ1)	+	nleG2/espM/nleG3	-	N/A		+ (not sequenced)	-	-		In this study
32/A	2015C-3125	USA	human	2014	CP027763-5	1a/2a	+ (γ1)	+	nleG2/espM/nleG3	+	stx2a nleC		+ (CP027763)	Stx2a phage (CP027763)	Stx1a phage (CP027763)		[1]
32/A	14040	JPN	human	2014	BJQW01000000	1a/2a	+ (γ1)	+	nleG2/espM/nleG3	+	stx2a nleC		+ (LC567818)	Stx2a phage (LC567818)	Stx1a phage (LC567819)		In this study
32/A	14744	JPN	human	2014	BJSA01000000	1a/2a	+ (γ1)	+	nleG2/espM/nleG3	+	stx2a nleC		+ (LC567820)	Stx2a phage (LC567818)	Stx1a phage (LC567821)		In this study
32/C	132418	JPN	human	2013	BJQL01000000	1a	+ (γ1)	+	nleG2/espM/nleG3	-	N/A		+ (LC567822)	-	Stx1a phage (LC567823)		In this study
32/C	RM9872	USA	animals	2009	CP028379-80	2a	+ (γ1)	+	nleG2/espM/nleG3	-	N/A		+ (CP028379)	-	Stx2a phage (CP028379)		[2]
32/C	16003	JPN	human	2016	BJSM01000000	1a/2a	+ (γ1)	+	nleG2/espM/nleG3	+	stx2a effector (no info.)		+ (not sequenced)	Stx2a phage (not completed)	Stx1a phage (not completed)		In this study
32/B	10942	JPN	human	2011	AP019703-5	1a/2a	+ (γ1)	+	nleG2/espM/nleG3	+	stx2a nleC		+ (AP019703)	Stx2a phage (AP019703)	Stx1a phage (AP019703)		[3]
32/B	12E115	JPN	human	2012	BJPU01000000	1a/2a	+ (γ1)	+	nleG2/espM/nleG3	+	stx2a effector (no info.)		+ (not sequenced)	Stx2a phage (not completed)	Stx1a phage (not completed)		In this study
32/B	499	JPN	human	2008	BJQM01000000	1a/2a	+ (γ1)	+	nleG2/espM/nleG3	+	stx2a nleC		+ (LC567824)	Stx2a phage (LC567824)	Stx1a phage (LC567825)		In this study
32/B	699	JPN	human	2011	BJQN01000000	1a	+ (γ1)	+	nleG2/espM/nleG3	-	N/A		+ (LC567826)	-	Stx1a phage (LC567827)		In this study
32/E	EC3283	JPN	human	2011	BJQR01000000	2a	+ (γ1)	+	nleG2/espM/nleG3	-	N/A		+ (not sequenced)	-	-		In this study
32/E	PV11-77	JPN	human	2011	BJQQ01000000	2a	+ (γ1)	+	nleG2/espM/nleG3	-	N/A		+ (not sequenced)	-	-		In this study
32/E	111430	JPN	human	2011	BJPX01000000	2a	+ (γ1)	+	nleG2/espM/nleG3	-	N/A		+ (not sequenced)	-	-		In this study
32/E	PV11-59	JPN	human	2011	BJQP01000000	2a	+ (γ1)	+	nleG2/espM/nleG3	-	N/A		+ (not sequenced)	-	-		In this study
32/E	130296	JPN	human	2012	BJQH01000000	2a	+ (γ1)	+	nleG2/espM/nleG3	-	N/A		+ (not sequenced)	-	-		In this study
32/E	131990	JPN	human	2013	BJQK01000000	2a	+ (γ1)	+	nleG2/espM/nleG3	-	N/A		+ (not sequenced)	-	-		In this study
32/E	122715	JPN	human	2012	AP019708-10	2a	+ (γ1)	+	nleG2/espM/nleG3	-	N/A		+ (AP019708)	-	-		Nakamura, et al., 2020
32/E	122200	JPN	human	2012	BJQG01000000	2a	+ (γ1)	+	nleG2/espM/nleG3	-	N/A		+ (not sequenced)	-	-		In this study
32/E	131713	JPN	human	2013	BJQI01000000	2a	+ (γ1)	+	nleG2/espM/nleG3	-	N/A		+ (not sequenced)	-	-		In this study
32/E	110509	JPN	human	2010	BJPW01000000	2a	+ (γ1)	+	nleG2/espM/nleG3	-	N/A		+ (not sequenced)	-	-		In this study
32/E	112312	JPN	human	2011	BJPZ01000000	2a	+ (γ1)	+	nleG2/espM/nleG3	-	N/A		+ (not sequenced)	-	-		In this study
32/E	112716	JPN	human	2011	BJQA01000000	2a	+ (γ1)	+	nleG2/espM/nleG3	-	N/A		+ (not sequenced)	-	-		In this study
32/E	120517	JPN	human	2011	BJQE01000000	2a	+ (γ1)	+	nleG2/espM/nleG3	-	N/A		+ (not sequenced)	-	-		In this study
32/E	09E126	JPN	human	2010	BJPR01000000	2a	+ (γ1)	+	nleG2/espM/nleG3	-	N/A		+ (not sequenced)	-	-		In this study
32/E	12E070	JPN	human	2012	BJPS01000000	2a	+ (γ1)	+	nleG2/espM/nleG3	-	N/A		+ (not sequenced)	-	-		In this study
32/E	PV11-35	JPN	human	2011	BJQO01000000	2a	+ (γ1)	+	nleG2/espM/nleG3	-	N/A		+ (not sequenced)	-	-		In this study
32/E	12E109	JPN	human	2012	BJPT01000000	2a	+ (γ1)	-	nleG2/espM/nleG3	-	N/A		+ (not sequenced)	-	-		In this study
32/E	121427	JPN	human	2012	BJQF01000000	1a	+ (γ1)	+	nleG2/espM/nleG3	-	N/A		+ (not sequenced)	-	-		In this study
32/E	5044	JPN	human	2001	BJPC01000000	2c	+ (γ1)	+	nleG2/espM/nleG3	-	N/A		+ (not sequenced)	-	-		In this study
32/F	95-3192	USA	clinical	N/A	CP027362	2a	+ (γ1)	+	nleG2/espM/nleG3	-	N/A		+ (CP027362)	-	-		[1]
32/F	EH2201	BEL	human	2012	BJPN01000000	2a	+ (γ1)	+	nleG2/espM/nleG3	-	N/A		+ (LC567828)	-	Stx2a phage (LC567829)		In this study
32/F	112648	JPN	human	2011	AP019706-7	1a/2a/2a	+ (γ1)	+	nleG2/espM/nleG3	+	stx2a nleC		+ (AP019706)	Stx2a phage (AP019706)	Stx2a phage (AP019706)		[3]
32/F	9793	JPN	human	2005	BJPE01000000	1a	+ (γ1)	+	nleG2/espM/nleG3	-	N/A		+ (not sequenced)	-	-		In this study
32/F	111698	JPN	human	2011	BJPY01000000	1a	+ (γ1)	+	nleG2/espM/nleG3	-	N/A		+ (not sequenced)	-	-		In this study
32/F	131719	JPN	human	2013	BJQJ01000000	1a	+ (γ1)	+	nleG2/espM/nleG3	-	N/A		+ (not sequenced)	-	-		In this study
32/F	8100	JPN	human	2003	BJPD01000000	1a	+ (γ1)	+	nleG2/espM/nleG3	-	N/A		+ (not sequenced)	-	-		In this study
32/F	1649	JPN	human	1998	BJPB01000000	1a	+ (γ1)	+	nleG2/espM/nleG3	-	N/A		+ (not sequenced)	-	-		In this study
32/F	1380	JPN	human	1998	BJPA01000000	1a	+ (γ1)	+	nleG2/espM/nleG3	-	N/A		+ (not sequenced)	-	-		In this study
32/F	120412	JPN	human	2011	BJQD01000000	1a	+ (γ1)	+	nleG2/espM/nleG3	-	N/A		+ (not sequenced)	-	-		In this study
32/F	112808	JPN	human	2011	BJQB01000000	1a/2d	+ (γ1)	+	nleG2/espM/nleG3	-	N/A		+ (not sequenced)	-	Stx2d phage (LC567830)		In this study
32/F	EH2197	BEL	human	2012	BJPM01000000	1a	+ (γ1)	+	nleG2/espM/nleG3	-	N/A		+ (not sequenced)	-	-		In this study
32/F	12188	JPN	human	2007	BJOZ01000000	1a	+ (γ1)	+	nleG2/espM/nleG3	-	N/A		+ (not sequenced)	-	-		In this study
32/F	EH1995	BEL	foods	2010	BJPI01000000	1a	+ (γ1)	+	nleG2/espM/nleG3	-	N/A		+ (not sequenced)	-	Stx1a phage (LC567831)		In this study
32/F	EH1992	BEL	foods	2010	BJPP01000000	1a	+ (γ1)	+	nleG2/espM/nleG3	-	N/A		+ (LC567832)	-	Stx1a phage (LC567833)		In this study
32/F	EH1910	BEL	human	2010	BJPH01000000	2a	+ (γ1)	+	nleC	+	stx2a nleC		+ (LC567834)	Stx2a phage (LC567834)	Non-Stx phage (LC567835)		In this study
32/F	EH2246	BEL	human	2013	BJPO01000000	2a	+ (γ1)	-	nleG2/espM	-	N/A		+ (LC567836)	-	Stx2a phage (LC567837)		In this study
32/G	95	JPN	human	2014	BJRC01000000	2a	+ (γ1)	+	nleG2/espM/nleG3	-	N/A		+ (not sequenced)	-	Stx2a phage (LC567838)		In this study
32/G	EH1846	BEL	human	2009	BJPF01000000	2a	+ (γ1)	+	nleG2/espM/nleG3	-	N/A		+ (LC567839)	-	Stx2a phage (LC567840)		In this study
32/G	09E025	JPN	human	2009	BJPQ01000000	2a	+ (γ1)	+	nleG2/espM/nleG3	-	N/A		+ (not sequenced)	-	-		In this study
32/G	16002	JPN	human	2016	BJSN01000000	2a	+ (γ1)	+	nleG2/espM/nleG3	-	N/A		+ (not sequenced)	-	-		In this study
32/G	EH2086	BEL	human	2011	BJPL01000000	2a	+ (γ1)	+	nleG2/espM/nleG3	-	N/A		+ (not sequenced)	-	-		In this study
32/G	EH2085	BEL	human	2011	BJPK01000000	2a	+ (γ1)	+	nleG2/espM/nleG3	-	N/A		+ (not sequenced)	-	-		In this study
32/G	112991	JPN	human	2011	BJQC01000000	2a	+ (γ1)	+	nleG2/espM/nleG3	-	N/A		+ (not sequenced)	-	-		In this study
32/G	EH2011	BEL	human	2011	BJPJ01000000	2a	+ (γ1)	+	nleG2/espM/nleG3	-	N/A		+ (not sequenced)	-	-		In this study
32/H	RM13514	USA	human	2010	CP006027-9	2a	+ (γ1)	+	nleG2/espM/nleG3	-	N/A		+ (CP006027)	-	-		[4]
32/H	IB14005	JPN	human	2014	BJQU01000000	2a	+ (γ1)	+	nleG2/espM/nleG3	-	N/A		+ (not sequenced)	-	-		In this study
32/H	H27V05	JPN	human	2015	BJRW01000000	2a	+ (γ1)	+	nleG2/espM/nleG3	+	stx (-) effector (no info.)		+ (not sequenced)	Non-Stx phage (not completed)	Non-Stx phage (not completed)		In this study
32/H	KIH15-140	JPN	human	2015	BJSI01000000	2a	+ (γ1)	+	nleG2/espM/nleG3	+	stx (-) effector (no info.)		+ (not sequenced)	Non-Stx phage (not completed)	-		In this study
32/H	EC3734	JPN	human	2015	BJSC01000000	2a	+ (γ1)	+	nleG2/espM/nleG3	+	stx (-) effector (no info.)		+ (not sequenced)	Non-Stx phage (not completed)	-		In this study
32/H	140166	JPN	human	2014	BJRA01000000	2a	+ (γ1)	+	nleG2/espM/nleG3	+	stx (-) effector (no info.)		+ (not sequenced)	Non-Stx phage (not completed)	-		In this study
32/H	Ech14022	JPN	human	2014	BJRQ01000000	2a	+ (γ1)	+	nleG2/espM/nleG3	-	N/A		+ (not sequenced)	-	-		In this study
32/H	12E129	JPN	human	2013	BJPV01000000	2a/2a	+ (γ1)	+	nleG2/espM/nleG3	+	stx2a nleC		+ (LC567841)	Stx2a phage (LC567841)	Stx2a phage (LC567842)		In this study
6130	RM13516	BEL	human	2007	CP006262-4	2a	+ (γ1)	+	nleG2/espM/nleG3	-	N/A		+ (CP006262)	-	Stx2a phage (CP006262)		[4]
References
1. Patel PN, Lindsey RL, Garcia-Toledo L, Rowe LA, Batra D, Whitley SW, et al. High-quality whole-genome sequences for 77 Shiga toxin-producing Escherichia coli strains generated with PacBio sequencing. Genome Announc. 2018;6(19):e00391-18. doi: 10.1128/genomeA.00391-18
2. Parker CT, Cooper KK, Huynh S, Smith TP, Bono JL, Cooley M. Genome sequences of eight Shiga toxin-producing Escherichia coli strains isolated from a produce-growing region in California.” Microbiol Resour Announc. 2018;7(1):e00807-18. doi: 10.1128/MRA.00807-18
3. Nakamura K, Murase K, Sato MP, Toyoda A, Itoh T, Mainil JG, et al. Differential dynamics and impacts of prophages and plasmids on the pangenome and virulence factor repertoires of Shiga toxin-producing Escherichia coli O145:H28. Microb Genom. 2020;6(1):e000323. doi: 10.1099/mgen.0.000323
4. Cooper KK, Mandrell RE, Louie JW, Korlach J, Clark TA, Parker CT, et al. Comparative genomics of enterohemorrhagic Escherichia coli O145:H28 demonstrates a common evolutionary lineage with Escherichia coli O157:H7. BMC Genomics. 2014;15(1):17. doi: 10.1186/1471-2164-15-17
