# Supplementary material for: Prophages integrating into prophages: A mechanism to accumulate type III secretion effector genes and duplicate Shiga toxin-encoding prophages in Escherichia coli
Source: PLoS Pathog. 2021 Apr 29;17(4):e1009073. doi: 10.1371/journal.ppat.1009073 (PMC8112680; doi:10.1371/journal.ppat.1009073)
Supplement: S2 Table — (XLSX) [file ppat.1009073.s012.xlsx]

## Sheet: S2 Table
S2 Table. The proportion of STEC/EPEC strains in the complete E. coli genome set analyzed in this study (last access: 20th of July 2019).
	marker gene		No. of strains
pathotype	stx1 and/or stx2	eae		%
LEE-positive STEC	+	+	175	22.8
LEE-negative STEC	+	-	54	7
EPEC	-	+	23	3
others	-	-	515	67.1
total			767
