# Supplementary material for: Prophages integrating into prophages: A mechanism to accumulate type III secretion effector genes and duplicate Shiga toxin-encoding prophages in Escherichia coli
Source: PLoS Pathog. 2021 Apr 29;17(4):e1009073. doi: 10.1371/journal.ppat.1009073 (PMC8112680; doi:10.1371/journal.ppat.1009073)
Supplement: S3 Table — (XLSX) [file ppat.1009073.s013.xlsx]

## Sheet: S3 Table
S3 Table. E. coli strains containing the 21-bp attB sequence found in prophage at non-yecE loci.
		number of strain		eae			stx			PPompW			21-bp sequence in
serotype	ST*			positive	negative		positive	negative		positive	negative		PPompW	PPmlrA	PPydfJ
O5:H9	342	2		2	0		2	0		2	0		+	-	-
O26:H11	21	12		12	0		12	0		12	0		+	-	-
	29	2		2	0		2	0		2	0		+	-	-
O55:H7	335	3		3	0		1	2		3	0		+	-	-
O69:H11	21	1		1	0		1	0		1	0		+	-	-
O71:H11	21	2		2	0		2	0		2	0		+	-	-
O76:H7	795	1		1	0		0	1		1	0		+	-	-
O103:H11	723	2		2	0		2	0		2	0		+	-	-
O103:H25	343	1		1	0		1	0		1	0		+	-	-
O117:H8	2836	2		2	0		2	0		2	0		+	-	-
O118:H16 or O151:H16	21	2		2	0		2	0		2	0		+	-	-
O121:H19	655	7		7	0		7	0		7	0		+	-	-
O123:H11	21	1		1	0		1	0		1	0		+	-	-
O127:H6	15	1		1	0		0	1		1	0		+	-	-
O145:H25	5309†	2		2	0		2	0		2	0		+	-	-
O145:H28	32	6		6	0		6	0		6	0		+	-	-
	6130	2		2	0		2	0		2	0		+	-	-
O156:H25	300	2		2	0		2	0		2	0		+	-	-
O157:H7	11	62		62	0		61	1		62	0		+	-	-
		4		4	0		4	0		4	0		+,+	-	-
		1		1	0		1	0		1	0		+	+	-
		23		23	0		22	1		23	0		+	-	+
		1		1	0		1	0		1	0		-	-	+
O172:H25	660	3		3	0		3	0		3	0		+	-	-
O177:H25	659	1		1	0		1	0		0	1		-	-	+
		3		3	0		3	0		0	3		-	-	+,+
O182:H25	300	1		1	0		1	0		1	0		+	-	-
total		150		150	0		144	6		146	4
* Sequence types based on the nucleotide sequences of seven house-keeping genes (adk, fumC, gyrB, icd, mdh, purA, and recA)
† Single locus variant
+,+ Two 21-bp sequences were present in each of the two PPompWs integrated in tandem (O157:H7) and in the prophage cluster at ydfJ (O177:H25).
