# Supplementary material for: Prophages integrating into prophages: A mechanism to accumulate type III secretion effector genes and duplicate Shiga toxin-encoding prophages in Escherichia coli
Source: PLoS Pathog. 2021 Apr 29;17(4):e1009073. doi: 10.1371/journal.ppat.1009073 (PMC8112680; doi:10.1371/journal.ppat.1009073)
Supplement: S4 Table — (XLSX) [file ppat.1009073.s014.xlsx]

## Sheet: S4 Table
S4 Table. E. coli O157:H7 and O145:H25 strains carrying prophages integrated in PPompW.
ID in this manuscript			Prophage
	Strain	Serotype	in PPompW	in yecE	Accession No.	Reference
E087	28RC1	O157:H7	Stx2d phage	Stx2d phage	CP015020	[1]
E117	CFSAN004177	O145:H25	Non-Stx phage	Stx2a phage	CP014670	[2]
E118	CFSAN004176	O145:H25	Stx2a phage*	Stx2a phage	CP014583	[2]
* The stx2A gene is annotated as a pseudogene.
References
1. Baranzoni GM, Fratamico PM, Reichenberger ER, Kim GH, Breidt F, Kay K, et al. Complete genome sequences of Escherichia coli O157:H7 strains SRCC 1675 and 28RC, which vary in acid resistance. Genome Announc. 2016;4(4):e00743-16. doi: 10.1128/genomeA.00743-16
2. Lorenz SC, Gonzalez-Escalona N, Kotewicz ML, Fischer M, Kase, A, et al. Genome sequencing and comparative genomics of enterohemorrhagic Escherichia coli O145:H25 and O145:H28 reveal distinct evolutionary paths and marked variations in traits associated with virulence & colonization. BMC Microbiol. 2017;17(1):183. doi: 10.1186/s12866-017-1094-3
