# Supplementary material for: Prophages integrating into prophages: A mechanism to accumulate type III secretion effector genes and duplicate Shiga toxin-encoding prophages in Escherichia coli
Source: PLoS Pathog. 2021 Apr 29;17(4):e1009073. doi: 10.1371/journal.ppat.1009073 (PMC8112680; doi:10.1371/journal.ppat.1009073)
Supplement: S5 Table — (XLSX) [file ppat.1009073.s015.xlsx]

## Sheet: S5 Table
S5 Table. All available complete E. coli genomes in the NCBI database (last access: 20th of July 2019). ?; unknown, N/A; not applicable
ID in this manuscript	Strain	O genotype*	H genotype*	ST*, †	Used in the phylogenetic analysis (in Fig 3 and S4 Fig)	stx (subtype)	eae (intimin subtype)	PPompW	attB-in-PP_1 (21-bp attB sequence found in PPompW)	prophage containing attB-in-PP		prophage integrated at attB-in-PP of the prophage in column K/L		prophage integrated at attB-in-PP of the prophage in column M/N		Note	BioSample	BioProject	Accession number of the Assemby in the NCBI database
										attB-in-PP & stx and effector genes	prophage integration at attB-in-PP	attB-in-PP & stx and effector genes	prophage integration at attB-in-PP	attB-in-PP & stx and effector genes	prophage integration at attB-in-PP
E001	NCTC9104	104	12	10	-	-	-	-	-	not analyzed	?	?	?	?	?		SAMEA2689768	PRJEB6403	31436_D01
E002	NCTC11105	6	16	3854	-	-	-	-	-	not analyzed	?	?	?	?	?		SAMEA2709016	PRJEB6403	32407_D01
E003	NCTC5934	79	4	UT	-	-	-	-	-	not analyzed	?	?	?	?	?		SAMEA3251422	PRJEB6403	35910_C01
E004	NCTC10430	25	1	73	-	-	-	-	-	not analyzed	?	?	?	?	?		SAMEA3368268	PRJEB6403	38187_D01
E005	NCTC11023	160	34	218	-	-	-	-	-	not analyzed	?	?	?	?	?		SAMEA3368272	PRJEB6403	38344_F01
E006	NCTC11476	169	8	297	-	-	-	-	-	not analyzed	?	?	?	?	?		SAMEA3368289	PRJEB6403	38389_A01
E007	NCTC11104	17 by wzx / 73 or 106 by wzy	UT	UT	-	-	-	-	-	not analyzed	?	?	?	?	?		SAMEA3368333	PRJEB6403	38490_A01
E008	NCTC9066	66	25	2325	-	-	-	-	-	not analyzed	?	?	?	?	?		SAMEA3376909	PRJEB6403	38490_G02
E009	NCTC10973	162	10	34	-	-	-	-	-	not analyzed	?	?	?	?	?		SAMEA3376924	PRJEB6403	38656_G02
E010	NCTC11121	134	35	8740	-	-	-	-	-	not analyzed	?	?	?	?	?		SAMEA3368339	PRJEB6403	38656_H02
E011	NCTC11129	8	51	155	-	-	-	-	-	not analyzed	?	?	?	?	?		SAMEA3376927	PRJEB6403	38670_C01
E012	NCTC11113	15	25	925	+	-	-	+	-	not analyzed	?	?	?	?	?		SAMEA3376928	PRJEB6403	38670_D01
E013	NCTC11151	2	4	95	+	-	-	+	-	not analyzed	?	?	?	?	?		SAMEA3376930	PRJEB6403	38670_F01
E014	NCTC9054	54	2	UT	-	-	-	-	-	not analyzed	?	?	?	?	?		SAMEA3400789	PRJEB6403	38891_D02
E015	NCTC9084	84	21	10	-	-	-	-	-	not analyzed	?	?	?	?	?		SAMEA3403037	PRJEB6403	38936_C01
E016	NCTC9085	85	1	706	-	-	-	-	-	not analyzed	?	?	?	?	?		SAMEA3403038	PRJEB6403	38936_D01
E017	NCTC9088	88	25	1679	-	-	-	-	-	not analyzed	?	?	?	?	?		SAMEA3403040	PRJEB6403	38936_F01
E018	NCTC9699	28ac	4	6071	-	-	-	-	-	not analyzed	?	?	?	?	?		SAMEA3403043	PRJEB6403	38977_C01
E019	NCTC9102	110	39	10	-	-	-	-	-	not analyzed	?	?	?	?	?		SAMEA3403047	PRJEB6403	39038_A01
E020	NCTC9112	112	18	350	+	-	-	+	-	not analyzed	?	?	?	?	?		SAMEA3403050	PRJEB6403	39038_C01
E021	NCTC9082	82	19	278	+	-	-	+	-	not analyzed	?	?	?	?	?		SAMEA3443763	PRJEB6403	39081_F01
E022	NCTC9087	87	12	10	-	-	-	-	-	not analyzed	?	?	?	?	?		SAMEA3443772	PRJEB6403	39111_A02
E023	NCTC8623	125	19	1611	-	-	-	-	-	not analyzed	?	?	?	?	?		SAMEA3446331	PRJEB6403	39130_G01
E024	NCTC9008	8	4	398	-	-	-	-	-	not analyzed	?	?	?	?	?		SAMEA3443760	PRJEB6403	39220_B01
E025	NCTC86	15	10	8565	+	-	-	+	-	not analyzed	?	?	?	?	?		SAMEA3446340	PRJEB6403	39282_E01-4
E026	NCTC9022	22	1	73	-	-	-	-	-	not analyzed	?	?	?	?	?		SAMEA3446350	PRJEB6403	39282_G02
E027	NCTC9044	44 by wzx / 17 by wzy	18	30	-	-	-	+	-	not analyzed	?	?	?	?	?		SAMEA3451117	PRJEB6403	39304_C01
E028	NCTC9100	100	2	8565	-	-	-	-	-	not analyzed	?	?	?	?	?		SAMEA3451123	PRJEB6403	39610_B01
E029	NCTC9107	107	27	10	-	-	-	-	-	not analyzed	?	?	?	?	?		SAMEA3451127	PRJEB6403	39610_F01
E030	NCTC9966	134	35	8740	-	-	-	-	-	not analyzed	?	?	?	?	?		SAMEA3451135	PRJEB6403	39641_B02
E031	NCTC9033	33	19	350	-	-	-	-	-	not analyzed	?	?	?	?	?		SAMEA3468847	PRJEB6403	39859_C02
E032	NCTC9038	38	26	8565	-	-	-	-	-	not analyzed	?	?	?	?	?		SAMEA3468848	PRJEB6403	39859_D02
E033	NCTC9967	135 by wzx /129 by wzy	30	5766	-	-	-	-	-	not analyzed	?	?	?	?	?		SAMEA3468857	PRJEB6403	39888_E01
E034	NCTC12655	16	48	10	-	-	-	-	-	not analyzed	?	?	?	?	?		SAMEA3469451	PRJEB6403	40105_D02
E035	NCTC9702	44 by wzx / 17 by wzy	18	30	-	-	-	+	-	not analyzed	?	?	?	?	?		SAMEA3469441	PRJEB6403	40295_G01
E036	NCTC9040	40	4	10	-	-	-	-	-	not analyzed	?	?	?	?	?		SAMEA3505365	PRJEB6403	40295_G02
E037	NCTC10537	7	UT	93	-	-	-	-	-	not analyzed	?	?	?	?	?		SAMEA3492660	PRJEB6403	40415_B02
E038	NCTC10444	115	19	57	-	-	-	-	-	not analyzed	?	?	?	?	?		SAMEA3529258	PRJEB6403	41556_D01
E039	NCTC8196	103	56	5260	-	-	-	-	-	not analyzed	?	?	?	?	?		SAMEA3446347	PRJEB6403	41767_E01
E040	NCTC9041	41	40	10	-	-	-	-	-	not analyzed	?	?	?	?	?		SAMEA3672878	PRJEB6403	42912_F02
E041	NCTC9080	80	26	189	-	-	-	-	-	not analyzed	?	?	?	?	?		SAMEA3672879	PRJEB6403	42925_A01
E042	NCTC9064	64	19	2952	-	-	-	-	-	not analyzed	?	?	?	?	?		SAMEA3861969	PRJEB6403	44087_H02
E043	NCTC9113	113	21	56	-	-	-	-	-	not analyzed	?	?	?	?	?		SAMEA3867446	PRJEB6403	44257_F01
E044	NCTC11133	novel13	56	3727	-	-	-	-	-	not analyzed	?	?	?	?	?		SAMEA4557829	PRJEB6403	46514_C01
E045	NCTC122	UT	19	1721	-	-	-	-	-	not analyzed	?	?	?	?	?		SAMEA4364219	PRJEB6403	49923_G01
E046	APEC O18	18	7	95	-	-	-	+	-	not analyzed	?	?	?	?	?		SAMN03761813	PRJNA219414	APECO18
E047	CFSAN029787	96	19	99	-	-	-	-	-	not analyzed	?	?	?	?	?		SAMN03612246	PRJNA243331	ASM100791v1
E048	NMEC O18	18	7	416	-	-	-	+	-	not analyzed	?	?	?	?	?		SAMN02666437	PRJNA239361	ASM102159v1
E049	APEC O2-211	2	4	117	-	-	-	-	-	not analyzed	?	?	?	?	?		SAMN03761814	PRJNA219410	ASM102163v2
E050	PCN061	9	4	46	-	-	-	-	-	not analyzed	?	?	?	?	?		SAMN03765122	PRJNA211971	ASM102912v1
E051	SE11	173	28	156	-	-	-	-	-	not analyzed	?	?	?	?	?		SAMD00061087	PRJNA18057	ASM1038v1
E052	SE15	16	5	131	-	-	-	-	-	not analyzed	?	?	?	?	?		SAMD00060923	PRJDA19053	ASM1048v1
E053	ACN001	78	9	23	-	-	-	-	-	not analyzed	?	?	?	?	?		SAMN03852615	PRJNA194515	ASM105113v1
E054	12009	103	2	17	+	1a/2a	+ (ε1)	+	-	not analyzed	?	?	?	?	?		SAMD00060956	PRJDA32511	ASM1074v1
E055	11128	111	8	16	+	1a/2a	+ (θ)	+	-	not analyzed	?	?	?	?	?	S9 Fig.	SAMD00060957	PRJDA32513	ASM1076v1
E056	RR1	16	48	10	-	-	-	-	-	not analyzed	?	?	?	?	?		SAMN03384316	PRJNA272568	ASM127658v2
E057	SF-088	1	7	95	-	-	-	+	-	not analyzed	?	?	?	?	?		SAMN04026225	PRJNA294467	ASM128032v1
E058	SF-468	25	4	95	-	-	-	+	-	not analyzed	?	?	?	?	?		SAMN04026228	PRJNA294467	ASM128034v1
E059	SF-166	1	7	95	-	-	-	+	-	not analyzed	?	?	?	?	?		SAMN04026226	PRJNA294467	ASM128038v1
E060	SF-173	18	7	95	-	-	-	+	-	not analyzed	?	?	?	?	?		SAMN04026227	PRJNA294467	ASM128040v1
E061	WS4202	157	7	11	-	1a/2a	+ (γ1)	+	+	attB-in-PP_1 + attB-in-PP_2 & nleG1/nleA/nleH/nleF/nleG2/espM/nleG3	-	N/A	N/A	N/A	N/A		SAMN04103124	PRJNA296759	ASM130721v1
E062	UTI89	18	7	95	+	-	-	+	-	not analyzed	?	?	?	?	?		SAMN00000110	PRJNA16259	ASM1326v1
E063	536	6	31	127	-	-	-	-	-	not analyzed	?	?	?	?	?		SAMN02604181	PRJNA16235	ASM1330v1
E064	2012C-4227	165	25	119	+	1a/2a	+ (ε1)	+	-	not analyzed	?	?	?	?	?		SAMN03952643	PRJNA218110	ASM142093v1
E065	2009C-3133	119	4	117	-	1a	-	-	-	not analyzed	?	?	?	?	?		SAMN02991226	PRJNA218110	ASM142095v1
E066	YD786	novel14	9	410	-	-	-	-	-	not analyzed	?	?	?	?	?		SAMN04227566	PRJNA300553	ASM144249v1
E067	CQSW20	16	48	1060	-	-	-	-	-	not analyzed	?	?	?	?	?		SAMN04288058	PRJNA303642	ASM145538v1
E068	uk_P46212	25	4	131	-	-	-	+	-	not analyzed	?	?	?	?	?		SAMN04159541	PRJNA297860	ASM146981v1
E069	KO11	6	49	1079	-	-	-	-	-	not analyzed	?	?	?	?	?		SAMN00016779	PRJNA33875	ASM14785v3
E070	ABU 83972	25	1	73	-	-	-	-	-	not analyzed	?	?	?	?	?		SAMN02603258	PRJNA38725	ASM14836v1
E071	APEC O1	1	7	95	+	-	-	+	-	not analyzed	?	?	?	?	?		SAMN02603424	PRJNA16718	ASM1484v1
E072	ST648	51	4	648	+	-	-	+	-	not analyzed	?	?	?	?	?		SAMN02800875	PRJNA248607	ASM148545v1
E073	UM146	18	7	643	-	-	-	+	-	not analyzed	?	?	?	?	?		SAMN00017915	PRJNA50883	ASM14860v1
E074	CD306	25	4	131	-	-	-	+	-	not analyzed	?	?	?	?	?		SAMN04381845	PRJNA307507	ASM151361v1
E075	JJ2434	25	4	131	-	-	-	+	-	not analyzed	?	?	?	?	?		SAMN04381854	PRJNA307507	ASM151363v1
E076	JJ1897	25	4	131	-	-	-	+	-	not analyzed	?	?	?	?	?		SAMN04381850	PRJNA307507	ASM151365v1
E077	ACN002	78	9	23	-	-	-	-	-	not analyzed	?	?	?	?	?		SAMN04385793	PRJNA239653	ASM151572v1
E078	MRE600	150	9	UT	+	-	-	+	-	not analyzed	?	?	?	?	?		SAMN04395032	PRJNA308372	ASM154267v2
E079	JEONG-1266	157	7	11	-	2a/2c	+ (γ1)	+	+	attB-in-PP_1 + attB-in-PP_2 & nleG1/nleA/nleH/nleF/nleG2/espM/nleG3	-	N/A	N/A	N/A	N/A		SAMN04191546	PRJNA322195	ASM155899v2
E080	SaT040	25	4	131	-	-	-	-	-	not analyzed	?	?	?	?	?		SAMN04381849	PRJNA307507	ASM156661v1
E081	G749	25	4	131	-	-	-	-	-	not analyzed	?	?	?	?	?		SAMN04381851	PRJNA307507	ASM156663v1
E082	MVAST0167	16	5	131	-	-	-	-	-	not analyzed	?	?	?	?	?		SAMN04381852	PRJNA307507	ASM156665v1
E083	ZH193	25	4	131	-	-	-	+	-	not analyzed	?	?	?	?	?		SAMN04381846	PRJNA307507	ASM156667v1
E084	ZH063	25	4	131	-	-	-	-	-	not analyzed	?	?	?	?	?		SAMN04381853	PRJNA307507	ASM157732v1
E085	JJ1887	25	4	131	-	-	-	+	-	not analyzed	?	?	?	?	?		SAMN04481707	PRJNA311313	ASM159356v1
E086	Sanji	novel32	9	167	-	-	-	-	-	not analyzed	?	?	?	?	?		SAMN02580208	PRJNA232611	ASM161075v1
E087	28RC1	157	7	11	-	2c/2d/2d	+ (γ1)	+	+	attB-in-PP_1 + attB-in-PP_2 & nleG1/nleA/nleH/nleF/nleG2/espM/nleG3	prophage integration at attB-in-PP_1	attB-in-PP (not analyzed) & stx2d, nleC	-	N/A	N/A	S2 Table S3 Fig.	SAMN04202540	PRJNA299666	ASM161247v1
E088	SRCC 1675	157	7	11	-	1a/2a	+ (γ1)	+	+	attB-in-PP_1 + attB-in-PP_2 & nleG1/nleA/nleH/nleF/nleG2/espM/nleG3	-	N/A	N/A	N/A	N/A		SAMN04202539	PRJNA299765	ASM161249v1
E089	Ecol_732	25	4	131	-	-	-	+	-	not analyzed	?	?	?	?	?		SAMN04621897	PRJNA316786	ASM161756v1
E090	Ecol_743	16	5	131	-	-	-	-	-	not analyzed	?	?	?	?	?		SAMN04590096	PRJNA316786	ASM161832v1
E091	Ecol_745	153-like	5	131	-	-	-	-	-	not analyzed	?	?	?	?	?		SAMN04590095	PRJNA316786	ASM161834v2
E092	Ecol_448	16	5	131	-	-	-	-	-	not analyzed	?	?	?	?	?		SAMN04590097	PRJNA316786	ASM161836v1
E093	2011C-3911	novel20	7	1727	-	2c	-	-	-	not analyzed	?	?	?	?	?		SAMN04851092	PRJNA218110	ASM164472v1
E094	2013C-4465	55	7	335	-	1a	+ (γ1)	+	+	attB-in-PP_1 + attB-in-PP_2 & nleA/nleH/nleF	-	N/A	N/A	N/A	N/A		SAMN04851091	PRJNA218110	ASM164474v1
E095	2011C-4315	153-like	2	7545	-	1a	+ (ε1)	-	-	not analyzed	?	?	?	?	?		SAMN04851094	PRJNA218110	ASM164523v2
E096	180-PT54	157	7	11	-	1a/2c	+ (γ1)	+	-	not analyzed	?	?	?	?	?		SAMN05007044	PRJNA321984	ASM165027v1
E097	644-PT8	157	7	11	-	1a/2c	+ (γ1)	+	+	attB-in-PP_1 + attB-in-PP_2 & nleG1/nleA/nleH/nleF/nleG2/espM/nleG3	-	N/A	N/A	N/A	N/A		SAMN05007045	PRJNA321984	ASM165029v1
E098	FRIK2069	157	7	11	-	1a/2c	+ (γ1)	+	+	attB-in-PP_1 + attB-in-PP_2 & nleG1/nleA/nleG2/espM/nleG3	-	N/A	N/A	N/A	N/A	A in Fig. 4 a1 in S5 Fig. S6, S8 an S9 Figs.	SAMN04191551	PRJNA322195	ASM165192v2
										attB-in-PP_1 & nleG	-	N/A	N/A	N/A	N/A
E099	FRIK2533	157	7	11	-	1a/2c	+ (γ1)	+	+	attB-in-PP_1 + attB-in-PP_2 & nleG1/nleA/nleG2/espM/nleG3	-	N/A	N/A	N/A	N/A	a2 in S5 Fig.	SAMN04191553	PRJNA322195	ASM165194v2
										attB-in-PP_1 & nleG	-	N/A	N/A	N/A	N/A
E100	FRIK2455	157	7	11	-	1a/2c	+ (γ1)	+	+	attB-in-PP_1 + attB-in-PP_2 & nleG1/nleA/nleG2/espM/nleG3	-	N/A	N/A	N/A	N/A	a2 in S5 Fig.	SAMN04531998	PRJNA322195	ASM165196v2
										attB-in-PP_1 & nleG	-	N/A	N/A	N/A	N/A
E101	S51	102	30	7060	-	-	-	-	-	not analyzed	?	?	?	?	?		SAMN05190012	PRJNA323827	ASM166056v1
E102	NGF1	2	6	998	-	-	-	-	-	not analyzed	?	?	?	?	?		SAMN05194365	PRJNA324008	ASM166058v1
E103	Eco889	16	5	131	-	-	-	-	-	not analyzed	?	?	?	?	?		SAMN03455974	PRJNA279654	ASM166347v1
E104	ECONIH2	6	31	127	-	-	-	-	-	not analyzed	?	?	?	?	?		SAMN03455931	PRJNA279612	ASM167514v1
E105	06-00048	36	14	1176	-	2g	-	-	-	not analyzed	?	?	?	?	?		SAMN02808332	PRJNA241122	ASM167747v1
E106	09-00049	168	8	718	-	2a	-	-	-	not analyzed	?	?	?	?	?		SAMN02808333	PRJNA241122	ASM167749v1
E107	08-00022	136	16	329	+	1a	-	+	-	not analyzed	?	?	?	?	?		SAMN02688213	PRJNA241122	ASM167751v1
E108	H1827/12	7	4	93	-	-	-	-	-	not analyzed	?	?	?	?	?		SAMN03768474	PRJNA286318	ASM167892v1
E109	GB089	168	8	718	-	2a	-	-	-	not analyzed	?	?	?	?	?		SAMN02688215	PRJNA241122	ASM167896v1
E110	210205630	160	40	7051	-	-	-	-	-	not analyzed	?	?	?	?	?		SAMN05177221	PRJNA323357	ASM167998v1
E111	EC590	novel32	10	744	-	-	-	-	-	not analyzed	?	?	?	?	?		SAMN05252777	PRJNA325730	ASM168230v2
E112	K-15KW01	6	31	127	-	-	-	-	-	not analyzed	?	?	?	?	?		SAMN05291917	PRJNA326753	ASM168343v1
E113	UPEC 26-1	6	1	2572	-	-	-	-	-	not analyzed	?	?	?	?	?		SAMN05392487	PRJNA329167	ASM169331v1
E114	O177:H21	177	21	359	-	-	-	-	-	not analyzed	?	?	?	?	?		SAMN05407982	PRJNA329265	ASM169363v1
E115	FRIK944	157	7	11	-	1a/2c	+ (γ1)	+	+ (present in PPompW and PPmlrA)	attB-in-PP_1 in PPompW & nleG	-	N/A	N/A	N/A	N/A	B in Fig. 4 b in S5 Fig. S6, S8 and S9 Figs.	SAMN04510563	PRJNA322195	ASM169551v1
										attB-in-PP_2 in PPmlrA & stx1a, nleG1/nleA/nleG2/espM/nleG3	prophage integration at att-in-PP_2	attB-in-PP_1 + attB-in-PP _3 & nleG	-	N/A	N/A
E116	FORC_028	26	11	21	-	1a	+ (β1)	+	+	attB-in-PP_1 + attB-in-PP_2 & nleG1/nleA/nleH/nleF/nleG2/espM/nleG3	-	N/A	N/A	N/A	N/A		SAMN04026657	PRJNA294502	ASM172112v1
E117	CFSAN004177	145	25	SLV of ST5309	-	2a	+ (β1)	+	+	attB-in-PP_1 + attB-in-PP_2 & nleA/nleH/nleF/nleG2/espM/nleG3	prophage integration at attB-in-PP_1	attB-in-PP (not analyzed) & nleC	-	N/A	N/A	S2 Table	SAMN02688214	PRJNA241122	ASM172120v1
E118	CFSAN004176	145	25	SLV of ST5309	+	2a/2a	+ (β1)	+	+	attB-in-PP_1 + attB-in-PP_2 & nleA/nleH/nleF/nleG2/espM/nleG3	prophage integration at attB-in-PP_1	attB-in-PP (not analyzed) & stx2a, nleC	-	N/A	N/A	S2 Table S3 Fig.	SAMN02688212	PRJNA241122	ASM172122v1
E119	MS6198	1	6	648	+	-	-	+	-	not analyzed	?	?	?	?	?		SAMN04939501	PRJNA301656	ASM172152v1
E120	210221272	novel8	32	SLV of ST215	-	-	-	-	-	not analyzed	?	?	?	?	?		SAMN05346848	PRJNA328481	ASM173570v1
E121	FORC_031	6	16	4	-	-	-	-	-	not analyzed	?	?	?	?	?		SAMN04209666	PRJNA299539	ASM175084v1
E122	1130	157	7	11	-	2c	+ (γ1)	+	+	attB-in-PP_1 + attB-in-PP_2 & nleG1/nleA/nleH/nleF/nleG2/espM/nleG3	-	N/A	N/A	N/A	N/A		SAMN04447635	PRJNA291880	ASM175344v1
E123	2149	157	7	11	-	2c	+ (γ1)	+	+	attB-in-PP_1 + attB-in-PP_2 & nleG1/nleA/nleH/nleF/nleG2/espM/nleG3	-	N/A	N/A	N/A	N/A		SAMN04447629	PRJNA291880	ASM175346v1
E124	8368	157	7	11	-	1a/2a	+ (γ1)	+	+	attB-in-PP_1 + attB-in-PP_2 & nleG/nleG/nleG2/espM/nleG3	-	N/A	N/A	N/A	N/A		SAMN04447624	PRJNA291880	ASM175348v1
E125	2159	157	7	11	-	2c	+ (γ1)	+	+	attB-in-PP_1 + attB-in-PP_2 & nleG1/nleA/nleH/nleF/nleG2/espM/nleG3	-	N/A	N/A	N/A	N/A		SAMN04447630	PRJNA291880	ASM175350v1
E126	9234	157	7	11	-	2c	+ (γ1)	+	+	attB-in-PP_1 + attB-in-PP_2 & nleG1/nleA/nleH/nleF/nleG2/espM/nleG3	-	N/A	N/A	N/A	N/A		SAMN04447632	PRJNA291880	ASM175352v1
E127	3384	157	7	11	-	1a/2a	+ (γ1)	+	+	attB-in-PP_1 + attB-in-PP_2 & nleG1/nleA/nleH/nleF/nleG2/espM/nleG3	-	N/A	N/A	N/A	N/A		SAMN04447623	PRJNA291880	ASM175354v1
E128	4276	157	7	11	-	2c	+ (γ1)	+	+	attB-in-PP_1 + attB-in-PP_2 & nleG1/nleA/nleH/nleF/nleG2/espM/nleG3	-	N/A	N/A	N/A	N/A		SAMN04447636	PRJNA291880	ASM175356v1
E129	E24377A	novel13	28	1132	+	-	-	+	-	not analyzed	?	?	?	?	?		SAMN02604038	PRJNA13960	ASM1774v1
E130	HS	9	4	46	-	-	-	-	-	not analyzed	?	?	?	?	?		SAMN02604037	PRJNA13959	ASM1776v1
E131	NADC 5570/ 86-24/6565	157	7	11	-	2a	+ (γ1)	+	+	attB-in-PP_1 + attB-in-PP_2 & nleG1/nleA/nleH/nleF/nleG2/espM/nleG3	-	N/A	N/A	N/A	N/A		SAMN05729957	PRJNA341860	ASM180626v1
E132	NADC 5570/ 86-24/6564	157	7	11	-	2a	+ (γ1)	+	+	attB-in-PP_1 + attB-in-PP_2 & nleG1/nleA/nleH/nleF/nleG2/espM/nleG3	-	N/A	N/A	N/A	N/A		SAMN05729956	PRJNA341860	ASM180628v1
E133	NRG 857C	83	1	135	-	-	-	-	-	not analyzed	?	?	?	?	?		SAMN02603727	PRJNA41221	ASM18334v1
E134	W	6	49	1079	-	-	-	-	-	not analyzed	?	?	?	?	?		SAMN02602978	PRJNA48011	ASM18418v1
E135	Y5	novel32	4	167	-	-	-	-	-	not analyzed	?	?	?	?	?		SAMN04299569	PRJNA304360	ASM186050v1
E136	PA20	157	7	11	-	1a/2a	+ (γ1)	+	+	attB-in-PP_1 + attB-in-PP_2 & nleG/nleG/nleG2/espM/nleG3	-	N/A	N/A	N/A	N/A		SAMN04040761	PRJNA294158	ASM186529v1
E137	O25b:H4	25	4	131	-	-	-	+	-	not analyzed	?	?	?	?	?		SAMN04605558	PRJNA316859	ASM187448v1
E138	MRSN352231	novel32	9	617	-	-	-	-	-	not analyzed	?	?	?	?	?		SAMN06029893	PRJNA353939	ASM188653v1
E139	MRSN346638	novel32	9	617	-	-	-	-	-	not analyzed	?	?	?	?	?		SAMN06029895	PRJNA353939	ASM188655v1
E140	MRSN346355	novel32	9	617	-	-	-	-	-	not analyzed	?	?	?	?	?		SAMN06029896	PRJNA353939	ASM188657v1
E141	MRSN346595	novel32	9	617	-	-	-	-	-	not analyzed	?	?	?	?	?		SAMN06029894	PRJNA353939	ASM188675v1
E142	FORC_029	104	4	678	-	2a	-	+	-	not analyzed	?	?	?	?	?		SAMN04243989	PRJNA301212	ASM188689v1
E143	FORC_041	163	19	679	+	2a	-	+	-	not analyzed	?	?	?	?	?		SAMN04965119	PRJNA321067	ASM188693v1
E144	FMU073332	6	16	4	-	-	-	-	-	not analyzed	?	?	?	?	?		SAMN05945146	PRJNA350704	ASM188807v1
E145	155	157	7	11	-	2a	+ (γ1)	+	+	attB-in-PP_1 + attB-in-PP_2 & nleG1/nleA/nleH/nleF/nleG2/espM/nleG3	-	N/A	N/A	N/A	N/A		SAMN05544764	PRJNA336330	ASM189020v1
E146	272	157	7	11	-	2a	+ (γ1)	+	+	attB-in-PP_1 + attB-in-PP_2 & nleG1/nleA/nleH/nleF/nleG2/espM/nleG3	-	N/A	N/A	N/A	N/A		SAMN05544766	PRJNA336330	ASM189022v1
E147	472	157	7	11	-	1a/2c	+ (γ1)	+	+	attB-in-PP_1 + attB-in-PP_2 & nleG1/nleA/nleH/nleF/nleG2/espM/nleG3	-	N/A	N/A	N/A	N/A		SAMN05544767	PRJNA336330	ASM189024v1
E148	350	157	7	11	-	1a/2c	+ (γ1)	+	+	attB-in-PP_1 + attB-in-PP_2 & nleG1/nleA/nleH/nleF/nleG2/espM/nleG3	-	N/A	N/A	N/A	N/A		SAMN05544765	PRJNA336330	ASM189026v1
E149	9000	157	7	11	-	2a/2c	+ (γ1)	+	+	attB-in-PP_1 + attB-in-PP_2 & nleG1/nleA/nleH/nleF/nleG2/espM/nleG3	-	N/A	N/A	N/A	N/A		SAMN05544760	PRJNA336330	ASM189028v1
E150	7784	157	7	11	-	2c	+ (γ1)	+	+	attB-in-PP_1 + attB-in-PP_2 & nleG1/nleA/nleH/nleF/nleG2/espM/nleG3	-	N/A	N/A	N/A	N/A		SAMN05544762	PRJNA336330	ASM189030v1
E151	319	157	7	11	-	1a	+ (γ1)	+	+	attB-in-PP_1 + attB-in-PP_2 & nleG1/nleA/nleH/nleF/nleG2/espM/nleG3	-	N/A	N/A	N/A	N/A		SAMN05544768	PRJNA336330	ASM189032v1
E152	10671	157	7	11	-	2c	+ (γ1)	+	+	attB-in-PP_1 + attB-in-PP_2 & nleG1/nleA/nleH/nleF/nleG2/espM/nleG3	-	N/A	N/A	N/A	N/A		SAMN05544761	PRJNA336330	ASM189034v1
E153	MRSN346647	153-like	9	38	-	-	-	-	-	not analyzed	?	?	?	?	?		SAMN06067968	PRJNA353939	ASM189036v1
E154	C1	153-like	9	38	-	-	-	-	-	not analyzed	?	?	?	?	?		SAMN03252409	PRJNA269191	ASM190029v1
E155	C4	17	41	7063	-	-	-	-	-	not analyzed	?	?	?	?	?		SAMN03252412	PRJNA269191	ASM190031v1
E156	C10	8 by wzm and wzt/ 96 by wzx	8	109	-	-	-	-	-	not analyzed	?	?	?	?	?		SAMN03252417	PRJNA269191	ASM190033v1
E157	C11	8 by wzm and wzt/ 96 by wzx	8	109	-	-	-	-	-	not analyzed	?	?	?	?	?		SAMN03252418	PRJNA269191	ASM190035v1
E158	D7	8	23	224	-	-	-	-	-	not analyzed	?	?	?	?	?		SAMN03252425	PRJNA269191	ASM190037v1
E159	D8	4	5	12	-	-	-	-	-	not analyzed	?	?	?	?	?		SAMN03252426	PRJNA269191	ASM190039v1
E160	H5	129	30	197	-	-	-	-	-	not analyzed	?	?	?	?	?		SAMN03252432	PRJNA269191	ASM190041v1
E161	H6	129	30	197	-	-	-	-	-	not analyzed	?	?	?	?	?		SAMN03252433	PRJNA269191	ASM190043v1
E162	H7	107	27	10	-	-	-	-	-	not analyzed	?	?	?	?	?		SAMN03252434	PRJNA269191	ASM190045v1
E163	H10	54	8	297	-	-	-	-	-	not analyzed	?	?	?	?	?		SAMN03252436	PRJNA269191	ASM190047v1
E164	C2	153 by wzx / 178 by wzy	8	2522	-	-	-	-	-	not analyzed	?	?	?	?	?		SAMN03252410	PRJNA269191	ASM190049v1
E165	C3	15	2	20	-	-	+ (β1)	-	-	not analyzed	?	?	?	?	?		SAMN03252411	PRJNA269191	ASM190051v1
E166	C5	10	16	295	+	-	-	+	-	not analyzed	?	?	?	?	?		SAMN03252413	PRJNA269191	ASM190053v1
E167	C8	8 by wzm and wzt/108-like by wzx and wzy	10	1426	+	-	-	+	-	not analyzed	?	?	?	?	?		SAMN03252415	PRJNA269191	ASM190055v1
E168	C9	UT	32	7064	-	-	-	-	-	not analyzed	?	?	?	?	?		SAMN03252416	PRJNA269191	ASM190057v1
E169	D1	103	4	642	-	-	+ (ο)	-	-	not analyzed	?	?	?	?	?		SAMN03252419	PRJNA269191	ASM190059v1
E170	D2	75	52	373	-	-	-	-	-	not analyzed	?	?	?	?	?		SAMN03252420	PRJNA269191	ASM190061v1
E171	D3	8	9	90	-	-	-	-	-	not analyzed	?	?	?	?	?		SAMN03252421	PRJNA269191	ASM190063v1
E172	D4	gN31	38	DLV of ST8781	-	-	-	-	-	not analyzed	?	?	?	?	?		SAMN03252422	PRJNA269191	ASM190065v1
E173	D5	9	25	58	-	-	-	-	-	not analyzed	?	?	?	?	?		SAMN03252423	PRJNA269191	ASM190067v1
E174	D6	91	28	1196	-	-	-	-	-	not analyzed	?	?	?	?	?		SAMN03252424	PRJNA269191	ASM190069v1
E175	D9	gN31	38	DLV of ST8781	-	-	-	-	-	not analyzed	?	?	?	?	?		SAMN03252427	PRJNA269191	ASM190071v1
E176	D10	143	4	117	-	-	-	-	-	not analyzed	?	?	?	?	?		SAMN03252428	PRJNA269191	ASM190073v1
E177	H1	156	11	193	-	-	-	-	-	not analyzed	?	?	?	?	?		SAMN03252429	PRJNA269191	ASM190077v1
E178	H2	UT	4	46	-	-	-	-	-	not analyzed	?	?	?	?	?		SAMN03252430	PRJNA269191	ASM190079v1
E179	H3	28ab	25	101	-	-	-	-	-	not analyzed	?	?	?	?	?		SAMN03252431	PRJNA269191	ASM190081v1
E180	H8	novel32	4	617	-	-	-	-	-	not analyzed	?	?	?	?	?		SAMN03252435	PRJNA269191	ASM190083v1
E181	H14	gN31	8	1706	-	-	-	-	-	not analyzed	?	?	?	?	?		SAMN03252437	PRJNA269191	ASM190088v1
E182	S3	gN31	48	3519	-	-	-	-	-	not analyzed	?	?	?	?	?		SAMN03252450	PRJNA269191	ASM190090v1
E183	S21	gN31	8	1706	-	-	-	-	-	not analyzed	?	?	?	?	?		SAMN03252452	PRJNA269191	ASM190092v1
E184	S40	91	21	442	-	-	-	-	-	not analyzed	?	?	?	?	?		SAMN03252454	PRJNA269191	ASM190094v1
E185	S42	UT	7	SLV of ST4434	-	-	-	-	-	not analyzed	?	?	?	?	?		SAMN03252455	PRJNA269191	ASM190096v1
E186	S43	112	34	218	-	-	-	-	-	not analyzed	?	?	?	?	?		SAMN03252456	PRJNA269191	ASM190098v1
E187	H15	8 by wzm and wzt/ 134 by wzx/ 134or46 by wzy	21	345	-	-	-	-	-	not analyzed	?	?	?	?	?		SAMN03252438	PRJNA269191	ASM190100v1
E188	M1	132	49	1081	-	-	-	-	-	not analyzed	?	?	?	?	?		SAMN03252439	PRJNA269191	ASM190102v1
E189	M3	132	49	1081	-	-	-	-	-	not analyzed	?	?	?	?	?		SAMN03252440	PRJNA269191	ASM190104v1
E190	M6	153 by wzx / 178 by wzy	7	278	-	-	-	-	-	not analyzed	?	?	?	?	?		SAMN03252441	PRJNA269191	ASM190106v1
E191	M8	65	7	5082	+	-	-	+	-	not analyzed	?	?	?	?	?		SAMN03252442	PRJNA269191	ASM190108v1
E192	M9	153 by wzx / 178 by wzy	7	278	-	-	-	-	-	not analyzed	?	?	?	?	?		SAMN03252443	PRJNA269191	ASM190110v1
E193	M10	168	16	6994	-	-	-	-	-	not analyzed	?	?	?	?	?		SAMN03252444	PRJNA269191	ASM190112v1
E194	M11	153 by wzx / 178 by wzy	7	278	-	-	-	-	-	not analyzed	?	?	?	?	?		SAMN03252445	PRJNA269191	ASM190114v1
E195	M15	153 by wzx / 178 by wzy	7	278	-	-	-	-	-	not analyzed	?	?	?	?	?		SAMN03252446	PRJNA269191	ASM190116v1
E196	M18	180	14	1081	-	-	-	-	-	not analyzed	?	?	?	?	?		SAMN03252447	PRJNA269191	ASM190118v1
E197	M19	153 by wzx / 178 by wzy	7	278	-	-	-	-	-	not analyzed	?	?	?	?	?		SAMN03252448	PRJNA269191	ASM190121v1
E198	S1	127	4	5626	-	-	-	-	-	not analyzed	?	?	?	?	?		SAMN03252449	PRJNA269191	ASM190131v1
E199	S30	8	11	48	-	-	-	-	-	not analyzed	?	?	?	?	?		SAMN03252453	PRJNA269191	ASM190136v1
E200	S50	153-like	19	517	-	-	+ (ε2)	-	-	not analyzed	?	?	?	?	?		SAMN03252457	PRJNA269191	ASM190140v1
E201	C7	15	2	20	-	-	+ (β1)	-	-	not analyzed	?	?	?	?	?		SAMN03252414	PRJNA269191	ASM190142v1
E202	S56	103	16	3501	-	-	-	-	-	not analyzed	?	?	?	?	?		SAMN03252458	PRJNA269191	ASM190144v1
E203	S10	105	20	3574	-	-	-	-	-	not analyzed	?	?	?	?	?		SAMN03252451	PRJNA269191	ASM190146v1
E204	SLK172	3	26	189	+	-	+ (β1)	+	-	not analyzed	?	?	?	?	?		SAMN05853574	PRJNA344951	ASM193631v1
E205	ATCC 8739	146	20	3021	-	-	-	-	-	not analyzed	?	?	?	?	?		SAMN02598405	PRJNA18083	ASM1938v1
E206	SMS-3-5	153-like	34	354	-	-	-	-	-	not analyzed	?	?	?	?	?		SAMN02604066	PRJNA19469	ASM1964v1
E207	WCHEC050613	149	11	48	-	-	-	-	-	not analyzed	?	?	?	?	?		SAMN06197014	PRJNA418674	ASM196928v3
E208	MDR_56	UT	4	117	-	-	-	-	-	not analyzed	?	?	?	?	?		SAMN06344815	PRJNA375745	ASM200931v1
E209	Ecol_224	131	31	101	-	-	-	-	-	not analyzed	?	?	?	?	?		SAMN05511177	PRJNA316786	ASM201194v1
E210	Ecol_276	25	4	131	-	-	-	+	-	not analyzed	?	?	?	?	?		SAMN05511184	PRJNA316786	ASM201196v1
E211	Ecol_316	15	1	393	+	-	-	+	-	not analyzed	?	?	?	?	?		SAMN05511183	PRJNA316786	ASM201198v1
E212	Ecol_517	novel1	9	410	-	-	-	-	-	not analyzed	?	?	?	?	?		SAMN05511179	PRJNA316786	ASM201200v1
E213	Ecol_542	25	4	131	-	-	-	+	-	not analyzed	?	?	?	?	?		SAMN05511186	PRJNA316786	ASM201202v1
E214	Ecol_545	153-like	9	38	-	-	-	-	-	not analyzed	?	?	?	?	?		SAMN05511169	PRJNA316786	ASM201204v1
E215	Ecol_656	25	4	131	-	-	-	+	-	not analyzed	?	?	?	?	?		SAMN05511161	PRJNA316786	ASM201206v1
E216	Ecol_AZ146	25	4	131	-	-	-	+	-	not analyzed	?	?	?	?	?		SAMN05511152	PRJNA316786	ASM201208v1
E217	Ecol_AZ147	9	30	540	-	-	-	-	-	not analyzed	?	?	?	?	?		SAMN05511182	PRJNA316786	ASM201210v1
E218	Ecol_AZ155	novel32	4	44	+	-	-	+	-	not analyzed	?	?	?	?	?		SAMN05511168	PRJNA316786	ASM201212v1
E219	Ecol_AZ159	25	4	131	-	-	-	-	-	not analyzed	?	?	?	?	?		SAMN05511159	PRJNA316786	ASM201214v1
E220	Ecol_AZ162	25	4	131	-	-	-	+	-	not analyzed	?	?	?	?	?		SAMN05511185	PRJNA316786	ASM201216v1
E221	Ecol_422	novel32	10	10	-	-	-	-	-	not analyzed	?	?	?	?	?		SAMN05511153	PRJNA316786	ASM201218v1
E222	Ecol_867	25	4	131	-	-	-	+	-	not analyzed	?	?	?	?	?		SAMN05511148	PRJNA316786	ASM201220v1
E223	Ecol_881	1	6	648	-	-	-	-	-	not analyzed	?	?	?	?	?		SAMN05511150	PRJNA316786	ASM201222v1
E224	Ecol_AZ153	25	4	131	-	-	-	+	-	not analyzed	?	?	?	?	?		SAMN05511160	PRJNA316786	ASM201224v1
E225	Ecol_AZ161	25	4	131	-	-	-	-	-	not analyzed	?	?	?	?	?		SAMN05511166	PRJNA316786	ASM201226v1
E226	Ecol_244	25	4	131	-	-	-	-	-	not analyzed	?	?	?	?	?		SAMN05511157	PRJNA316786	ASM201230v1
E227	NU14	18	7	95	-	-	-	+	-	not analyzed	?	?	?	?	?		SAMN06314223	PRJNA373796	ASM202486v1
E228	13E0725	182	25	300	+	1a	+ (ζ3)	+	+	attB-in-PP_1 + attB-in-PP_2 & stx (-), effector (-)	-	N/A	N/A	N/A	N/A		SAMN06554468	PRJNA378593	ASM205560v1
E229	AR_0118	131	31	4950	-	-	-	-	-	not analyzed	?	?	?	?	?		SAMN04014959	PRJNA292902	ASM205563v1
E230	AR_0061	129	30	1408	-	-	-	-	-	not analyzed	?	?	?	?	?		SAMN04014902	PRJNA292904	ASM205606v1
E231	AR_0069	78	9	1809	+	-	-	+	-	not analyzed	?	?	?	?	?		SAMN04014910	PRJNA292904	ASM205614v1
E232	AR_0104	25	4	131	-	-	-	+	-	not analyzed	?	?	?	?	?		SAMN04014945	PRJNA292904	ASM205663v1
E233	13E0780	156	25	300	+	1a	+ (ζ3)	+	+	attB-in-PP_1 + attB-in-PP_2 & nleA/nleH/nleF	-	N/A	N/A	N/A	N/A		SAMN06563569	PRJNA378906	ASM205724v1
E234	13E0767	156	8	327	-	-	+ (θ)	-	-	not analyzed	?	?	?	?	?		SAMN06563579	PRJNA378908	ASM205735v1
E235	DSM 103246	123	34	1266	-	-	-	-	-	not analyzed	?	?	?	?	?		SAMN06434185	PRJNA376490	ASM205876v1
E236	FAM21845	18ab	14 by fliC/ 55 by fllA	1434	-	-	-	-	-	not analyzed	?	?	?	?	?		SAMN05762409	PRJNA342576	ASM207719v1
E237	BLK9	UT	UT	93	-	-	-	-	-	not analyzed	?	?	?	?	?		SAMN04497926	PRJNA312438	ASM207827v1
E238	BLK16	UT	UT	93	-	-	-	-	-	not analyzed	?	?	?	?	?		SAMN04505873	PRJNA312746	ASM207829v1
E239	C	UT	19	1721	-	-	-	-	-	not analyzed	?	?	?	?	?		SAMN06645125	PRJNA380607	ASM207922v1
E240	ETEC H10407	78	11	48	-	-	-	-	-	not analyzed	?	?	?	?	?		SAMEA2272237	PRJEA42749	ASM21047v1
E241	CFSAN051542	18ab	14	1434	-	-	-	-	-	not analyzed	?	?	?	?	?		SAMN05414625	PRJNA312475	ASM210573v1
E242	EC4115	157	7	11	-	2a/2c	+ (γ1)	+	+	attB-in-PP_1 + attB-in-PP_2 & nleG1/nleA/nleH/nleF/nleG2/espM/nleG3	-	N/A	N/A	N/A	N/A		SAMN02603441	PRJNA27739	ASM2112v1
E243	HB-Coli0	novel4	21	602	-	-	-	-	-	not analyzed	?	?	?	?	?		SAMN06819205	PRJNA383767	ASM211671v2
E244	UMNK88	149	10	100	-	-	-	-	-	not analyzed	?	?	?	?	?		SAMN02604221	PRJNA42137	ASM21271v2
E245	Z1002	102	6	405	-	-	-	-	-	not analyzed	?	?	?	?	?		SAMN06924979	PRJNA386069	ASM214267v1
E246	5CRE51	novel32	10	617	-	-	-	-	-	not analyzed	?	?	?	?	?		SAMN06828737	PRJNA384104	ASM214269v1
E247	strain Z247	25	4	131	-	-	-	-	-	not analyzed	?	?	?	?	?		SAMN06925129	PRJNA386074	ASM214271v1
E248	95JB1	111	8	294	-	1a/2a	+ (θ)	+	-	not analyzed	?	?	?	?	?		SAMN06924970	PRJNA383943	ASM215682v1
E249	95NR1	111	8	294	-	1a/2a/2a/2a	+ (θ)	+	-	not analyzed	?	?	?	?	?		SAMN06947002	PRJNA383942	ASM215684v1
E250	81009	25	4	131	-	-	-	+	-	not analyzed	?	?	?	?	?		SAMN06808253	PRJNA383781	ASM215724v1
E251	KSC9	153-like	21	101	-	-	-	-	-	not analyzed	?	?	?	?	?		SAMN06093946	PRJNA355857	ASM216365v1
E252	KSC64	89	38	154	-	-	-	-	-	not analyzed	?	?	?	?	?		SAMN06165994	PRJNA355857	ASM216369v1
E253	KSC1031	128	2 by fliC / 35 by flkA	1147	-	-	-	-	-	not analyzed	?	?	?	?	?		SAMN06166007	PRJNA355857	ASM216393v1
E254	KSC207	81	14	2144	-	-	-	-	-	not analyzed	?	?	?	?	?		SAMN06165999	PRJNA355857	ASM216395v1
E255	WCHEC000837	102	6	405	-	-	-	-	-	not analyzed	?	?	?	?	?		SAMN06231252	PRJNA418674	ASM216459v2
E256	WCHEC96200	102	6	405	-	-	-	-	-	not analyzed	?	?	?	?	?		SAMN06909153	PRJNA418674	ASM216463v3
E257	WCHEC4533	102	6	405	-	-	-	-	-	not analyzed	?	?	?	?	?		SAMN06909152	PRJNA418674	ASM216464v2
E258	WCHEC020032	8	21	410	-	-	-	-	-	not analyzed	?	?	?	?	?		SAMN06909180	PRJNA418674	ASM216486v2
E259	SCEC020026	8	9	410	-	-	-	-	-	not analyzed	?	?	?	?	?		SAMN06909178	PRJNA418674	ASM216497v2
E260	SCEC020022	novel6	25	156	-	-	-	-	-	not analyzed	?	?	?	?	?		SAMN06909177	PRJNA418674	ASM216509v2
E261	SCEC020001	novel1	9	410	-	-	-	-	-	not analyzed	?	?	?	?	?		SAMN06909172	PRJNA418674	ASM216511v2
E262	AR_0149	novel32	9	167	-	-	-	-	-	not analyzed	?	?	?	?	?		SAMN04014990	PRJNA292902	ASM218005v1
E263	AR_0149	131	31	101	-	-	-	-	-	not analyzed	?	?	?	?	?		SAMN04014960	PRJNA292902	ASM218009v1
E264	AR_0162	novel32	5	167	-	-	-	-	-	not analyzed	?	?	?	?	?		SAMN04015003	PRJNA292902	ASM218013v1
E265	AR_0058	25	4	131	-	-	-	+	-	not analyzed	?	?	?	?	?		SAMN04014899	PRJNA292904	ASM218019v1
E266	AR_0151	novel32	9	167	-	-	-	-	-	not analyzed	?	?	?	?	?		SAMN04014992	PRJNA292902	ASM218021v1
E267	AR_0128	131	31	4950	-	-	-	-	-	not analyzed	?	?	?	?	?		SAMN04014969	PRJNA292902	ASM218027v1
E268	AR_0114	novel32	9	617	-	-	-	-	-	not analyzed	?	?	?	?	?		SAMN04014955	PRJNA292902	ASM219227v1
E269	AR_0150	novel32	9	167	-	-	-	-	-	not analyzed	?	?	?	?	?		SAMN04014991	PRJNA292902	ASM219229v1
E270	H105	25	4	131	-	-	-	+	-	not analyzed	?	?	?	?	?		SAMN07162922	PRJNA387731	ASM219309v1
E271	PCN033	11	15	5147	+	-	-	+	-	not analyzed	?	?	?	?	?		SAMN02469619	PRJNA64999	ASM21951v3
E272	EC974	51	34	219	-	-	-	-	-	not analyzed	?	?	?	?	?		SAMN07192703	PRJNA389338	ASM219647v1
E273	EC1515	51	34	219	-	-	-	-	-	not analyzed	?	?	?	?	?		SAMN07192704	PRJNA389338	ASM219649v1
E274	AR_0137	novel32	21	1284	-	-	-	-	-	not analyzed	?	?	?	?	?		SAMN04014978	PRJNA292902	ASM220183v1
E275	AR_0055	25	4	131	-	-	-	+	-	not analyzed	?	?	?	?	?		SAMN04014896	PRJNA292904	ASM220217v1
E276	FDAARGOS_293	157	7	11	-	1a/2c	+ (γ1)	+	+	attB-in-PP_1 + attB-in-PP_2 & nleG1/nleA/nleH/nleF/nleG2/espM/nleG3	-	N/A	N/A	N/A	N/A		SAMN06173306	PRJNA231221	ASM220886v2
E277	FDAARGOS_348	104	4	678	-	2a	-	+	-	not analyzed	?	?	?	?	?		SAMN06173361	PRJNA231221	ASM220910v2
E278	ABWA45	9 by wzm and wzt/ 27 by wzx and wzy	7	635	-	-	-	-	-	not analyzed	?	?	?	?	?		SAMN07260764	PRJNA391287	ASM221172v1
E279	M160133	15	42	1485	-	-	-	-	-	not analyzed	?	?	?	?	?		SAMN07273977	PRJNA391721	ASM221420v1
E280	FORC_043	104	4	678	-	2a	-	+	-	not analyzed	?	?	?	?	?		SAMN05520965	PRJNA338095	ASM221474v2
E281	PSUO2	2	6	141	-	-	-	-	-	not analyzed	?	?	?	?	?		SAMN03783363	PRJNA287563	ASM221509v1
E282	PSUO78	78	4	5940	-	-	-	-	-	not analyzed	?	?	?	?	?		SAMN03783370	PRJNA287566	ASM221511v1
E283	PSUO103	103	2	17	-	1a	+ (ε1)	+	-	not analyzed	?	?	?	?	?		SAMN04543670	PRJNA314794	ASM221515v1
E284	E62	153 by wzx / 178 by wzy	7	2521	-	-	-	-	-	not analyzed	?	?	?	?	?		SAMN07251590	PRJNA389489	ASM222021v1
E285	FORC_044	157	7	11	-	1a/2a	+ (γ1)	+	+	attB-in-PP_1 + attB-in-PP_2 & nleG/nleG/nleG2/espM/nleG3	-	N/A	N/A	N/A	N/A		SAMN05417814	PRJNA330605	ASM222026v1
E286	TW14359	157	7	11	-	2a/2c	+ (γ1)	+	+	attB-in-PP_1 + attB-in-PP_2 & nleG1/nleA/nleH/nleF/nleG2/espM/nleG3	-	N/A	N/A	N/A	N/A		SAMN02604255	PRJNA30045	ASM2222v1
E287	MEM	21	25	607	-	-	-	-	-	not analyzed	?	?	?	?	?		SAMN03960341	PRJNA292040	ASM223728v1
E288	PAR	75	5	1858	-	-	-	-	-	not analyzed	?	?	?	?	?		SAMN03963238	PRJNA292046	ASM223730v1
E289	WAT	102	21	155	-	-	-	-	-	not analyzed	?	?	?	?	?		SAMN03963241	PRJNA292047	ASM223732v1
E290	CDC#03-98	157	7	11	-	2a	+ (γ1)	+	+	attB-in-PP_1 + attB-in-PP_2 & nleG1/nleA/nleH/nleF/nleG2/espM/nleG3	-	N/A	N/A	N/A	N/A		SAMN03256350	PRJNA218110	ASM224995v1
E291	2011EL-1370-2	6	16	4	-	-	-	-	-	not analyzed	?	?	?	?	?		SAMN02951658	PRJNA218110	ASM226932v1
E292	CE10	7	45	62	+	-	-	+	-	not analyzed	?	?	?	?	?		SAMN02603406	PRJNA63597	ASM22762v1
E293	CFSAN061770	17	18	69	-	-	-	-	-	not analyzed	?	?	?	?	?		SAMN06928086	PRJNA230969	ASM227811v2
E294	PA45B	2	7	95	+	-	-	+	-	not analyzed	?	?	?	?	?		SAMN06920354	PRJNA385892	ASM228575v1
E295	ETEC-2265	115	5	443	+	-	-	+	-	not analyzed	?	?	?	?	?		SAMN07503734	PRJNA398221	ASM230231v1
E296	ETEC-2264	114	49	5305	-	-	-	-	-	not analyzed	?	?	?	?	?		SAMN07503733	PRJNA398221	ASM230233v1
E297	1943	159	28	539	-	-	-	-	-	not analyzed	?	?	?	?	?		SAMN07618127	PRJNA402083	ASM231055v1
E298	317	6	31	127	-	-	-	-	-	not analyzed	?	?	?	?	?		SAMN07618128	PRJNA402083	ASM231057v1
E299	144	1	15	38	-	-	-	-	-	not analyzed	?	?	?	?	?		SAMN07618126	PRJNA402083	ASM231059v1
E300	1190	166	15	349	-	-	-	-	-	not analyzed	?	?	?	?	?		SAMN07618121	PRJNA402083	ASM231061v1
E301	1105	21	14	929	-	-	-	-	-	not analyzed	?	?	?	?	?		SAMN07618120	PRJNA402083	ASM231063v1
E302	746	gN12	18	963	-	-	-	-	-	not analyzed	?	?	?	?	?		SAMN07618129	PRJNA402083	ASM231065v1
E303	127	9	4	46	-	-	-	-	-	not analyzed	?	?	?	?	?		SAMN07618123	PRJNA402083	ASM231067v1
E304	1428	153-like	2	648	-	-	-	-	-	not analyzed	?	?	?	?	?		SAMN07618125	PRJNA402083	ASM231069v1
E305	1223	novel32	9	744	-	-	-	-	-	not analyzed	?	?	?	?	?		SAMN07618122	PRJNA402083	ASM231071v1
E306	1283	novel32	10	10	-	-	-	-	-	not analyzed	?	?	?	?	?		SAMN07618124	PRJNA402083	ASM231073v1
E307	clone D i2	6	1	73	-	-	-	-	-	not analyzed	?	?	?	?	?		SAMN02603902	PRJNA52021	ASM23387v1
E308	clone D i14	6	1	73	-	-	-	-	-	not analyzed	?	?	?	?	?		SAMN02603903	PRJNA52023	ASM23389v1
E309	MRY15-131	1	25	457	-	-	-	-	-	not analyzed	?	?	?	?	?		SAMD00056132	PRJDB5007	ASM235787v1
E310	MRY15-117	11	25	457	-	-	-	-	-	not analyzed	?	?	?	?	?		SAMD00056131	PRJDB5007	ASM235789v1
E311	20Ec-P-124	24	4	117	-	-	-	-	-	not analyzed	?	?	?	?	?		SAMD00056130	PRJDB5007	ASM235791v1
E312	FDAARGOS_403	104	4	678	-	2a	-	+	-	not analyzed	?	?	?	?	?		SAMN07312447	PRJNA231221	ASM239336v1
E313	FDAARGOS_401	104	4	678	-	2a	-	+	-	not analyzed	?	?	?	?	?		SAMN07312445	PRJNA231221	ASM239346v1
E314	RM12579	55	7	335	-	-	+ (γ1)	+	+	attB-in-PP_1 + attB-in-PP_2 & nleA/nleH/nleF	-	N/A	N/A	N/A	N/A		SAMN02604278	PRJNA68245	ASM24551v1
E315	KL53	18ab	14	1434	-	-	-	-	-	not analyzed	?	?	?	?	?		SAMN07692432	PRJNA411977	ASM249436v2
E316	CB9615	55	7	335	+	-	+ (γ1)	+	+	attB-in-PP_1 + attB-in-PP_2 & nleA/nleH/nleF	-	N/A	N/A	N/A	N/A		SAMN02603636	PRJNA42729	ASM2516v1
E317	P12b	15	4 by fliC / 17 by flnA	10	-	-	-	-	-	not analyzed	?	?	?	?	?		SAMN02603904	PRJNA59455	ASM25727v1
E318	IHE3034	18	7	95	-	-	-	+	-	not analyzed	?	?	?	?	?		SAMN02603334	PRJNA43693	ASM2574v1
E319	KO11FL	6	49	1079	-	-	-	-	-	not analyzed	?	?	?	?	?		SAMN02604168	PRJNA62299	ASM25802v1
E320	W	6	49	1079	-	-	-	-	-	not analyzed	?	?	?	?	?		SAMN02604169	PRJNA62301	ASM25814v1
E321	IMT16316	45	45	648	-	-	-	-	-	not analyzed	?	?	?	?	?		SAMN07765387	PRJNA413755	ASM258700v1
E322	FDAARGOS_433	8	21	410	-	-	-	-	-	not analyzed	?	?	?	?	?		SAMN07312477	PRJNA231221	ASM258979v1
E323	FDAARGOS_448	102	6	405	-	-	-	-	-	not analyzed	?	?	?	?	?		SAMN07312492	PRJNA231221	ASM259113v1
E324	Xuzhou21	157	7	11	-	1a/2a	+ (γ1)	+	+	attB-in-PP_1 + attB-in-PP_2 & nleG1/nleA/nleH/nleF/nleG2/espM/nleG3	-	N/A	N/A	N/A	N/A		SAMN02603645	PRJNA45823	ASM26212v1
E325	55989	104	4	678	-	-	-	+	-	not analyzed	?	?	?	?	?		SAMEA3138229	PRJNA33413	ASM2624v1
E326	IAI1	8 by wzm and wzt/ 124-like by wzy	19	1128	-	-	-	-	-	not analyzed	?	?	?	?	?		SAMEA3138230	PRJNA33373	ASM2626v1
E327	S88	45	7	95	+	-	-	+	-	not analyzed	?	?	?	?	?		SAMEA3138231	PRJNA33375	ASM2628v2
E328	IAI39	7	45	62	-	-	-	-	-	not analyzed	?	?	?	?	?		SAMEA3138234	PRJNA33411	ASM2634v1
E329	E2348/69	127	6	15	+	-	+ (α1)	+	+	attB-in-PP_1 + attB-in-PP_2 & nleA/nleH/nleF	-	N/A	N/A	N/A	N/A	S8 Fig.	SAMEA1705959	PRJEA32571	ASM2654v1
E330	042	44 by wzx / 17 by wzy	18	414	+	-	-	+	-	not analyzed	?	?	?	?	?		SAMEA2272277	PRJEA40647	ASM2712v1
E331	RM7190	91	21	442	+	2a/2d	-	+	-	not analyzed	?	?	?	?	?		SAMN04623227	PRJNA69941	ASM271688v1
E332	2014EL-1343-2	25	16	1312	+	-	-	+	-	not analyzed	?	?	?	?	?		SAMN04578538	PRJNA218110	ASM274117v1
E333	2014EL-1346-6	6	16	4	+	-	-	+	-	not analyzed	?	?	?	?	?		SAMN07638908	PRJNA218110	ASM274119v1
E334	90-9272	15	11	48	+	-	-	+	-	not analyzed	?	?	?	?	?		SAMN07656203	PRJNA218110	ASM274121v1
E335	90-9280	114	49	5305	-	-	-	-	-	not analyzed	?	?	?	?	?		SAMN07656205	PRJNA218110	ASM274125v1
E336	D181	182	21	4493	-	-	-	-	-	not analyzed	?	?	?	?	?		SAMN07656207	PRJNA218110	ASM274127v1
E337	ATCC 43886	25	16	1312	-	-	-	+	-	not analyzed	?	?	?	?	?		SAMN01916957	PRJNA218110	ASM274129v1
E338	F5505-C1	25	16	1312	-	-	-	+	-	not analyzed	?	?	?	?	?		SAMN07656209	PRJNA218110	ASM274131v1
E339	F5656C1	6	16	4	-	-	-	-	-	not analyzed	?	?	?	?	?		SAMN04621488	PRJNA218110	ASM274133v1
E340	ATCC 43896	78	12	7256	-	-	-	-	-	not analyzed	?	?	?	?	?		SAMN01917241	PRJNA218110	ASM274135v1
E341	2014EL-1345-2	169	41	182	-	-	-	-	-	not analyzed	?	?	?	?	?		SAMN07509121	PRJNA218110	ASM274143v1
E342	90-9281	128	27	58	-	-	-	-	-	not analyzed	?	?	?	?	?		SAMN07656206	PRJNA218110	ASM274145v1
E343	B4103-1	27	7	316	-	-	-	-	-	not analyzed	?	?	?	?	?		SAMN07731009	PRJNA218110	ASM274147v1
E344	F6326-C1	169	41	182	-	-	-	-	-	not analyzed	?	?	?	?	?		SAMN07656210	PRJNA218110	ASM274149v1
E345	F6699	6	16	2353	-	-	-	+	-	not analyzed	?	?	?	?	?		SAMN07656211	PRJNA218110	ASM274151v1
E346	F8111-1SC3	169	41	182	-	-	-	-	-	not analyzed	?	?	?	?	?		SAMN07172369	PRJNA218110	ASM274153v1
E347	F9792	169	41	182	-	-	-	-	-	not analyzed	?	?	?	?	?		SAMN04625459	PRJNA218110	ASM274155v1
E348	M9682-C1	6	16	4	-	-	-	-	-	not analyzed	?	?	?	?	?		SAMN07656212	PRJNA218110	ASM274157v1
E349	2012C-4431	153 by wzx / 178 by wzy	19	SLV of ST443	+	1a/2a/2a/2d	-	+	-	not analyzed	?	?	?	?	?		SAMN04851096	PRJNA218110	ASM274159v1
E350	WG5	UT	19	1721	-	-	-	-	-	not analyzed	?	?	?	?	?		SAMN07819355	PRJNA415232	ASM276183v1
E351	BH100 substr. MG2014	6	31	127	-	-	-	-	-	not analyzed	?	?	?	?	?		SAMN07210972	PRJNA389912	ASM276351v3
E352	NQ3	25	4	131	-	-	-	+	-	not analyzed	?	?	?	?	?		SAMN07980821	PRJNA417204	ASM276399v1
E353	LS4	25	4	131	-	-	-	+	-	not analyzed	?	?	?	?	?		SAMN07980822	PRJNA417204	ASM276401v1
E354	CREC-532	novel32	10	167	-	-	-	-	-	not analyzed	?	?	?	?	?		SAMN07944239	PRJNA416193	ASM278665v1
E355	AR_0006	102	6	405	-	-	-	-	-	not analyzed	?	?	?	?	?		SAMN04014847	PRJNA292901	ASM278721v1
E356	AR_0014	novel32	9	167	-	-	-	-	-	not analyzed	?	?	?	?	?		SAMN04014855	PRJNA292901	ASM278731v1
E357	CREC-629	novel32	10	167	-	-	-	-	-	not analyzed	?	?	?	?	?		SAMN07944243	PRJNA416193	ASM278754v1
E358	CREC-544	11	25	457	-	-	-	-	-	not analyzed	?	?	?	?	?		SAMN07944240	PRJNA416193	ASM278764v1
E359	CREC-591	UT	31	4950	-	-	-	-	-	not analyzed	?	?	?	?	?		SAMN07944241	PRJNA416193	ASM278793v1
E360	AR_0015	102	6	405	-	-	-	-	-	not analyzed	?	?	?	?	?		SAMN04014856	PRJNA292901	ASM278811v1
E361	AR_0011	novel32	9	167	-	-	-	-	-	not analyzed	?	?	?	?	?		SAMN04014852	PRJNA292901	ASM278829v1
E362	AR_0019	29	8	448	-	-	-	-	-	not analyzed	?	?	?	?	?		SAMN04014860	PRJNA292901	ASM279644v1
E363	AR_0017	16	6	144	+	-	-	+	-	not analyzed	?	?	?	?	?		SAMN04014858	PRJNA292901	ASM279658v1
E364	CV839-15	9	21	764	+	-	-	+	-	not analyzed	?	?	?	?	?		SAMN08040561	PRJNA419025	ASM280380v2
E365	AMA1167	8	9	410	-	-	-	-	-	not analyzed	?	?	?	?	?		SAMN07983336	PRJNA417244	ASM280390v1
E366	WCHEC025943	8	9	410	-	-	-	-	-	not analyzed	?	?	?	?	?		SAMN07510673	PRJNA418674	ASM281155v3
E367	SC516	8	18	48	-	-	-	-	-	not analyzed	?	?	?	?	?		SAMN08104834	PRJNA420050	ASM281254v1
E368	16-9255	121	19	655	+	2a	+ (ε1)	+	+	attB-in-PP_1 + attB-in-PP_2 & nleG1/nleA/nleH/nleF/nleG2/espM/nleG3	-	N/A	N/A	N/A	N/A		SAMN07339706	PRJNA393703	ASM284416v1
E369	ExPEC XM	2	7	95	-	-	-	+	-	not analyzed	?	?	?	?	?		SAMN08148591	PRJNA421631	ASM284468v1
E370	LF82	83	1	135	-	-	-	-	-	not analyzed	?	?	?	?	?		SAMEA3138414	PRJNA33825	ASM28449v1
E371	MS8345	2	4	95	-	-	-	+	-	not analyzed	?	?	?	?	?		SAMN08148171	PRJNA421388	ASM284613v1
E372	SCEC020023	novel32	10	617	-	-	-	-	-	not analyzed	?	?	?	?	?		SAMN07768275	PRJNA418674	ASM285067v4
E373	14EC017	70	2	301	+	-	+ (ξ)	+	-	not analyzed	?	?	?	?	?		SAMN07807400	PRJNA414687	ASM285365v1
E374	14EC020	24	4	117	-	-	-	-	-	not analyzed	?	?	?	?	?		SAMN07807401	PRJNA414689	ASM285371v1
E375	14EC029	8	10	88	-	-	-	-	-	not analyzed	?	?	?	?	?		SAMN07807402	PRJNA414690	ASM285380v1
E376	14EC047	115	2	SLV of ST683	+	-	+ (ξ)	+	-	not analyzed	?	?	?	?	?		SAMN07807404	PRJNA414692	ASM285396v1
E377	14EC033	52	45	2064	-	-	-	-	-	not analyzed	?	?	?	?	?		SAMN07807403	PRJNA414691	ASM285406v1
E378	14EC001	115	10	793	-	-	+ (κ)	-	-	not analyzed	?	?	?	?	?		SAMN07792806	PRJNA414685	ASM285532v1
E379	14EC007	180	2	301	-	-	+ (ρ)	-	-	not analyzed	?	?	?	?	?		SAMN07807399	PRJNA414686	ASM285541v1
E380	CRE1540	35	28	156	-	-	-	-	-	not analyzed	?	?	?	?	?		SAMN06198938	PRJNA360014	ASM286008v1
E381	CRE1493	novel32	9	167	-	-	-	-	-	not analyzed	?	?	?	?	?		SAMN06198937	PRJNA360013	ASM286010v1
E382	SMN197SH3	177	25	659	-	2c	+ (β1)	-	+ (present in PPydfJ)	attB-in-PP_1 + attB-in-PP_2 & nleF/nleG2/espM/nleG3	prophage integration at attB-in-PP_2	attB-in-PP_1 + attB-in-PP _3 & nleG/nleG/nleG	-	N/A	N/A	d1 in S5 Fig.	SAMN07767837	PRJNA412521	ASM286366v1
E383	SMN152SH1	177	25	659	-	2c	+ (β1)	-	+ (present in PPydfJ)	attB-in-PP_1 + attB-in-PP_2 & nleF/nleG2/espM/nleG3	prophage integration at attB-in-PP_2	attB-in-PP_1 + attB-in-PP _3 & nleG/nleG/nleG	-	N/A	N/A	D in Fig. 4 d1 in S5 Fig. S6 and S8 Figs.	SAMN07806871	PRJNA412521	ASM286368v1
E384	STEC299	novel26	18	3693	+	-	-	+	-	not analyzed	?	?	?	?	?		SAMN07302603	PRJNA392470	ASM286384v1
E385	SMN013SH2	177	25	659	-	2c	+ (β1)	-	+ (present in PPydfJ)	attB-in-PP_1 + attB-in-PP_2 & nleF/nleG2/espM/nleG3	-	N/A	N/A	N/A	N/A	d2 in S5 Fig. S6 Fig.	SAMN07716515	PRJNA412521	ASM286388v1
E386	SCEC020007	32	9	167	-	-	-	-	-	not analyzed	?	?	?	?	?		SAMN08281024	PRJNA418674	ASM287016v1
E387	ML35	129	11	10	+	-	+ (ο)	+	-	not analyzed	?	?	?	?	?		SAMN08326676	PRJNA428980	ASM287997v1
E388	CV839-06	147	19	90	-	-	-	-	-	not analyzed	?	?	?	?	?		SAMN08093640	PRJNA419620	ASM289390v2
E389	ECONIH5	166	30	399	-	-	-	-	-	not analyzed	?	?	?	?	?		SAMN06040386	PRJNA430813	ASM290310v1
E390	ECONIH6	novel32	9	167	-	-	-	-	-	not analyzed	?	?	?	?	?		SAMN05341196	PRJNA430813	ASM290312v1
E391	DTU-1	16	48	10	-	-	-	-	-	not analyzed	?	?	?	?	?		SAMN05290638	PRJNA325487	ASM293402v1
E392	ECONIH4	8 by wzm and wzt/ 129 by wzx and wzy	30	399	-	-	-	-	-	not analyzed	?	?	?	?	?		SAMN03455998	PRJNA430813	ASM293489v1
E393	FDAARGOS_144	129	4	538	-	-	-	-	-	not analyzed	?	?	?	?	?		SAMN03996288	PRJNA231221	ASM294493v1
E394	WCHEC005237	novel32	9	167	-	-	-	-	-	not analyzed	?	?	?	?	?		SAMN06209723	PRJNA418674	ASM294513v2
E395	266917_2	51	30	38	+	-	-	+	-	not analyzed	?	?	?	?	?		SAMN08498861	PRJNA315192	ASM294671v1
E396	AR_0077	8	51	1276	-	-	-	-	-	not analyzed	?	?	?	?	?		SAMN04014918	PRJNA292904	ASM294865v1
E397	FHI_NMBU_03	UT	6	28	-	-	+ (β2)	-	-	not analyzed	?	?	?	?	?		SAMN06250205	PRJNA362852	ASM295185v1
E398	FORC_042	76	7	795	+	-	+ (θ)	+	+	attB-in-PP_1 + attB-in-PP_2 & nleG1/nleA/nleH/nleF/nleG2/espM/nleG3	-	N/A	N/A	N/A	N/A		SAMN05210898	PRJNA324610	ASM295269v1
E399	HS13-1	1	7	95	-	-	-	+	-	not analyzed	?	?	?	?	?		SAMN08409128	PRJNA431867	ASM295343v1
E400	KBN10P04869	novel1	9	410	-	-	-	-	-	not analyzed	?	?	?	?	?		SAMN08369073	PRJNA430286	ASM295345v1
E401	WB61	UT	UT	SLV of ST1485	-	-	-	-	-	not analyzed	?	?	?	?	?		SAMN06341081	PRJNA374983	ASM296675v1
E402	AR_0369	8 by wzm and wzt/ 40 by wzx and wzy	20	8150	-	-	-	-	-	not analyzed	?	?	?	?	?		SAMN07291512	PRJNA316321	ASM296871v1
E403	AR_0372	102	6	405	-	-	-	-	-	not analyzed	?	?	?	?	?		SAMN07291515	PRJNA316321	ASM296873v1
E404	FDAARGOS_349	104	4	678	-	2a	-	+	-	not analyzed	?	?	?	?	?		SAMN06173362	PRJNA231221	ASM298364v1
E405	2009EL-2050	104	4	678	-	2a	-	+	-	not analyzed	?	?	?	?	?		SAMN01831189	PRJNA81097	ASM29925v1
E406	2011C-3493	104	4	678	-	2a	-	+	-	not analyzed	?	?	?	?	?		SAMN01831188	PRJNA81095	ASM29945v1
E407	2009EL-2071	104	4	678	-	2a	-	+	-	not analyzed	?	?	?	?	?		SAMN01831190	PRJNA81099	ASM29947v1
E408	EC11	novel30	7	278	-	-	-	-	-	not analyzed	?	?	?	?	?		SAMN08619547	PRJNA436212	ASM299666v1
E409	AR_0081	25	4	131	-	-	-	+	-	not analyzed	?	?	?	?	?		SAMN04014922	PRJNA292904	ASM299694v1
E410	AR_0374	UT	9	156	-	-	-	-	-	not analyzed	?	?	?	?	?		SAMN07291517	PRJNA316321	ASM299907v1
E411	RM14721	145	11	48	-	-	-	-	-	not analyzed	?	?	?	?	?		SAMN08581173	PRJNA341281	ASM301320v1
E412	2015C-3163	103	2	7545	-	1a	+ (ε1)	-	-	not analyzed	?	?	?	?	?		SAMN08579553	PRJNA218110	ASM301737v1
E413	2015C-3101	111	8	16	-	1a/2a	+ (θ)	+	-	not analyzed	?	?	?	?	?		SAMN08579554	PRJNA218110	ASM301745v1
E414	2015C-3108	111	8	16	-	1a/2a	+ (θ)	+	-	not analyzed	?	?	?	?	?		SAMN08579555	PRJNA218110	ASM301755v1
E415	2014C-4135	113	21	56	-	2d	-	+	-	not analyzed	?	?	?	?	?		SAMN08579556	PRJNA218110	ASM301761v1
E416	2013C-3033	146	21	442	+	1c	-	+	-	not analyzed	?	?	?	?	?		SAMN08579559	PRJNA218110	ASM301776v1
E417	2013C-4830	165	25	119	-	1a/2a	+ (ε1)	-	-	not analyzed	?	?	?	?	?		SAMN08579560	PRJNA218110	ASM301780v1
E418	2014C-3051	71	11	21	-	1a	+ (β1)	+	+	attB-in-PP_1 + attB-in-PP_2 & nleG1/nleA/nleH/nleF/nleG2/espM/nleG3	-	N/A	N/A	N/A	N/A		SAMN08579564	PRJNA218110	ASM301791v1
E419	2015C-3121	91	14	33	+	1a/2b	-	+	-	not analyzed	?	?	?	?	?		SAMN08579565	PRJNA218110	ASM301793v1
E420	2014C-3946	111	8	16	-	1a	+ (θ)	+	-	not analyzed	?	?	?	?	?		SAMN03024518	PRJNA218110	ASM301795v1
E421	2013C-4361	111	8	1792	-	1a/2a	+ (θ)	+	-	not analyzed	?	?	?	?	?		SAMN04516926	PRJNA218110	ASM301797v1
E422	2014C-3307	153 by wzx / 178 by wzy	19	443	-	1a/2a	-	+	-	not analyzed	?	?	?	?	?		SAMN08579572	PRJNA218110	ASM301799v1
E423	2013C-4404	91	14	33	-	1a	-	+	-	not analyzed	?	?	?	?	?		SAMN08579575	PRJNA218110	ASM301801v1
E424	2015C-4944	26	11	21	-	1a/2a	+ (β1)	+	+	attB-in-PP_1 + attB-in-PP_2 & nleG1/nleA/nleH/nleF/nleG2/espM/nleG3	-	N/A	N/A	N/A	N/A		SAMN04482320	PRJNA218110	ASM301803v1
E425	2013C-3252	69	11	21	+	1a	+ (β1)	+	+	attB-in-PP_1 + attB-in-PP_2 & nleG1/nleA/nleH/nleF/nleG2/espM/nleG3	-	N/A	N/A	N/A	N/A		SAMN02991246	PRJNA218110	ASM301805v1
E426	2013C-3492	172	25	660	-	1a/2a	+ (ε1)	+	+	attB-in-PP_1 + attB-in-PP_2 & nleA/nleH/nleF/nleG2/espM/nleG3	-	N/A	N/A	N/A	N/A		SAMN08579580	PRJNA218110	ASM301807v1
E427	2014C-3338	183	18	657	+	1a/2a	-	+	-	not analyzed	?	?	?	?	?		SAMN08579583	PRJNA218110	ASM301809v1
E428	88-3493	137	41	3018	+	1a/2d	-	+	-	not analyzed	?	?	?	?	?		SAMN08579585	PRJNA218110	ASM301811v1
E429	2014C-3050	118 by wzx / 151 by wzy	16	21	-	1a	+ (β1)	+	+	attB-in-PP_1 + attB-in-PP_2 & nleG1/nleA/nleH/nleF/nleG2/espM/nleG3	-	N/A	N/A	N/A	N/A		SAMN03569438	PRJNA218110	ASM301813v1
E430	2014C-3061	156	25	300	-	1a	+ (ζ3)	+	+	attB-in-PP_1 + attB-in-PP_2 & nleA/nleH/nleF	-	N/A	N/A	N/A	N/A		SAMN08579591	PRJNA218110	ASM301815v1
E431	89-3156	174	21	677	-	2a/2c	-	-	-	not analyzed	?	?	?	?	?		SAMN08579571	PRJNA218110	ASM301819v1
E432	2015C-3905	181	49	173	+	2a/2a	-	+	-	not analyzed	?	?	?	?	?		SAMN08579573	PRJNA218110	ASM301821v1
E433	2012C-4221	162	6	5350	-	-	-	-	-	not analyzed	?	?	?	?	?		SAMN08579578	PRJNA218110	ASM301823v1
E434	2012C-4502	185	28	658	+	1a/2a	-	+	-	not analyzed	?	?	?	?	?		SAMN08579579	PRJNA218110	ASM301825v1
E435	2014C-3097	181	49	173	-	2a/2a/2a/2a	-	+	-	not analyzed	?	?	?	?	?		SAMN08579582	PRJNA218110	ASM301827v1
E436	2013C-3513	123	11	21	+	1a	+ (β1)	+	+	attB-in-PP_1 + attB-in-PP_2 & nleG1/nleA/nleH/nleF/nleG2/espM/nleG3	-	N/A	N/A	N/A	N/A		SAMN08579595	PRJNA218110	ASM301831v1
E437	00-3076	113	21	223	-	2a/2a	-	+	-	not analyzed	?	?	?	?	?		SAMN08579602	PRJNA218110	ASM301835v1
E438	2013C-4974	5	9	342	+	1a/1a/1a	+ (β1)	+	+	attB-in-PP_1 + attB-in-PP_2 & nleA/nleH/nleF	-	N/A	N/A	N/A	N/A	S8 Fig.	SAMN08579604	PRJNA218110	ASM301837v1
E439	2014C-3011	177	25	659	-	2c	+ (β1)	-	+ (present in PPydfJ)	attB-in-PP_1 + attB-in-PP_2 & nleF/nleG2/espM/nleG3	prophage integration at att-in-PP_2	attB-in-PP_1 + attB-in-PP_3 & nleG/nleG/nleG	-	N/A	N/A	d1 in S5 Fig.	SAMN08579605	PRJNA218110	ASM301839v1
E440	88-3510	172	25	660	+	2a	+ (ε1)	+	+	attB-in-PP_1 + attB-in-PP_2 & nleA/nleH/nleF	-	N/A	N/A	N/A	N/A		SAMN08579609	PRJNA218110	ASM301843v1
E441	97-3250	26	11	21	-	1a/2a	+ (β1)	+	+	attB-in-PP_1 + attB-in-PP_2 & nleG1/nleA/nleH/nleF/nleG2/espM/nleG3	-	N/A	N/A	N/A	N/A		SAMN08638904	PRJNA218110	ASM301845v1
E442	2015C-4136CT1	145	34	722	-	2f	+ (ι1)	-	-	not analyzed	?	?	?	?	?		SAMN08579593	PRJNA218110	ASM301847v1
E443	2015C-4498	117	8	2836	-	1a	+ (θ)	+	+	attB-in-PP_1 + attB-in-PP_2 & nleH/nleF/nleG2/espM/nleG3	-	N/A	N/A	N/A	N/A		SAMN08579594	PRJNA218110	ASM301849v1
E444	2013C-4081	111	8	16	-	1a/2a	+ (θ)	+	-	not analyzed	?	?	?	?	?		SAMN04558451	PRJNA218110	ASM301853v1
E445	2013C-4225	103	11	723	-	1a	+ (β1)	+	+	attB-in-PP_1 + attB-in-PP_2 & nleG1/nleA/nleH/nleF/nleG2/espM/nleG3	-	N/A	N/A	N/A	N/A		SAMN08579596	PRJNA218110	ASM301855v1
E446	2013C-4538	118 by wzx / 151 by wzy	16	21	+	1a	+ (β1)	+	+	attB-in-PP_1 + attB-in-PP_2 & nleG1/nleA/nleH/nleF/nleG2/espM/nleG3	-	N/A	N/A	N/A	N/A		SAMN08579598	PRJNA218110	ASM301857v1
E447	2014C-3003	76	19	UT	+	1c	-	+	-	not analyzed	?	?	?	?	?		SAMN08579600	PRJNA218110	ASM301859v1
E448	2012EL-2448	91	14	SLV of ST33	-	1a/2b/2b	-	+	-	not analyzed	?	?	?	?	?		SAMN08579603	PRJNA218110	ASM301861v1
E449	86-3153	5	9	342	-	1a/1a	+ (β1)	+	+	attB-in-PP_1 + attB-in-PP_2 & nleA/nleH/nleF	-	N/A	N/A	N/A	N/A		SAMN08579608	PRJNA218110	ASM301863v1
E450	2013C-3181	113	21	3695	-	1a	-	+	-	not analyzed	?	?	?	?	?		SAMN02991250	PRJNA218110	ASM301865v1
E451	2015C-3107	121	19	655	-	2a	+ (ε1)	+	+	attB-in-PP_1 + attB-in-PP_2 & nleG1/nleA/nleH/nleF/nleG2/espM/nleG3	-	N/A	N/A	N/A	N/A		SAMN08579558	PRJNA218110	ASM301869v1
E452	2013C-3277	26	11	29	-	2a	+ (β1)	+	+	attB-in-PP_1 + attB-in-PP_2 & nleG1/nleA/nleH/nleF/nleG2/espM/nleG3	-	N/A	N/A	N/A	N/A		SAMN02991240	PRJNA218110	ASM301871v1
E453	2014C-4587	108var1 by wzx/ 108-like by wzy	19	205	+	2a/2a	-	+	-	not analyzed	?	?	?	?	?		SAMN08579566	PRJNA218110	ASM301875v1
E454	2014C-3655	121	19	655	-	2a	+ (ε1)	+	+	attB-in-PP_1 + attB-in-PP_2 & nleG1/nleA/nleH/nleF/nleG2/espM/nleG3	-	N/A	N/A	N/A	N/A		SAMN03098211	PRJNA218110	ASM301877v1
E455	2012C-4606	26	11	21	-	1a	+ (β1)	+	+	attB-in-PP_1 + attB-in-PP_2 & nleG1/nleA/nleH/nleF/nleG2/espM/nleG3	-	N/A	N/A	N/A	N/A		SAMN04498549	PRJNA218110	ASM301879v1
E456	2013C-4991	80	2	301	-	2d	+ (ξ)	-	-	not analyzed	?	?	?	?	?		SAMN08579568	PRJNA218110	ASM301881v1
E457	05-3629	8	16	2602	+	1a/2a	-	+	-	not analyzed	?	?	?	?	?		SAMN08579574	PRJNA218110	ASM301885v1
E458	2013C-3250	111	8	16	-	1a	+ (θ)	+	-	not analyzed	?	?	?	?	?		SAMN04498485	PRJNA218110	ASM301887v1
E459	2014C-3057	26	11	21	-	1a	+ (β1)	+	+	attB-in-PP_1 + attB-in-PP_2 & nleG1/nleA/nleH/nleF/nleG2/espM/nleG3	-	N/A	N/A	N/A	N/A		SAMN08579576	PRJNA218110	ASM301889v1
E460	2011C-4251	45	2	17	-	1a/2a	+ (ε1)	+	-	not analyzed	?	?	?	?	?		SAMN08579577	PRJNA218110	ASM301891v1
E461	2014C-3599	121	19	655	-	2a	+ (ε1)	+	+	attB-in-PP_1 + attB-in-PP_2 & nleG1/nleA/nleH/nleF/nleG2/espM/nleG3	-	N/A	N/A	N/A	N/A		SAMN03098208	PRJNA218110	ASM301893v1
E462	2013C-4390	76	19	675	-	1c	-	+	-	not analyzed	?	?	?	?	?		SAMN08579567	PRJNA218110	ASM301895v1
E463	95-3192	145	28	32	-	2a	+ (γ1)	+	+	attB-in-PP_1 + attB-in-PP_2 & nleG2/espM/nleG3	-	N/A	N/A	N/A	N/A		SAMN08579569	PRJNA218110	ASM301899v1
E464	88-3001	165	25	119	-	2a/2c	+ (ε1)	+	-	not analyzed	?	?	?	?	?		SAMN08579570	PRJNA218110	ASM301901v1
E465	2014C-3075	36	42	967	-	1d	-	-	-	not analyzed	?	?	?	?	?		SAMN08579581	PRJNA218110	ASM301903v1
E466	2014C-4423	121	19	655	-	2a	+ (ε1)	+	+	attB-in-PP_1 + attB-in-PP_2 & nleG1/nleA/nleH/nleF/nleG2/espM/nleG3	-	N/A	N/A	N/A	N/A		SAMN08579584	PRJNA218110	ASM301905v1
E467	90-3040	172	25	660	-	2a/2a	+ (ε1)	+	+	attB-in-PP_1 + attB-in-PP_2 & nleA/nleH/nleF	-	N/A	N/A	N/A	N/A		SAMN08579586	PRJNA218110	ASM301907v1
E468	95-3322	22	5	646	-	2a	-	-	-	not analyzed	?	?	?	?	?		SAMN08579587	PRJNA218110	ASM301909v1
E469	07-4299	130	11	297	+	2a	-	+	-	not analyzed	?	?	?	?	?		SAMN08630964	PRJNA218110	ASM301911v1
E470	2013C-3264	103	25	343	+	1a	+ (θ)	+	+	attB-in-PP_1 + attB-in-PP_2 & nleA/nleH/nleF	-	N/A	N/A	N/A	N/A		SAMN02991245	PRJNA218110	ASM301915v1
E471	2013C-4187	71	11	21	+	1a	+ (β1)	+	+	attB-in-PP_1 + attB-in-PP_2 & nleG1/nleA/nleH/nleF/nleG2/espM/nleG3	-	N/A	N/A	N/A	N/A		SAMN08579590	PRJNA218110	ASM301917v1
E472	2014C-4705	112	21	SLV of ST6229	+	1c/2b	-	+	-	not analyzed	?	?	?	?	?		SAMN08579592	PRJNA218110	ASM301919v1
E473	2013C-3342	117	8	2836	+	1a	+ (θ)	+	+	attB-in-PP_1 + attB-in-PP_2 & nleH/nleF/nleG2/espM/nleG3	-	N/A	N/A	N/A	N/A		SAMN08579610	PRJNA218110	ASM301921v1
E474	2015C-3125	145	28	32	+	1a/2a	+ (γ1)	+	+	attB-in-PP_1 + attB-in-PP_2 & nleG2/espM/nleG3	prophage integration at attB-in-PP_1	attB-in-PP (not analyzed) & stx2a, nleC	-	N/A	N/A		SAMN08579601	PRJNA218110	ASM301923v1
E475	MS7163	45	7	95	-	-	-	+	-	not analyzed	?	?	?	?	?		SAMN08469740	PRJNA427051	ASM302088v1
E476	CFSAN064036	gN12	32	7786	-	-	-	-	-	not analyzed	?	?	?	?	?		SAMN08663435	PRJNA230969	ASM303002v1
E477	CFSAN018748	novel3	1	5030	-	-	-	-	-	not analyzed	?	?	?	?	?		SAMN08668598	PRJNA230969	ASM303024v1
E478	675SK2	novel32	10	617	-	-	-	-	-	not analyzed	?	?	?	?	?		SAMN08212052	PRJNA423165	ASM303036v1
E479	HKUOPY1	75	42	2223	-	-	-	-	-	not analyzed	?	?	?	?	?		SAMN06448755	PRJNA376847	ASM303122v1
E480	26561	novel32	9	10	-	-	-	-	-	not analyzed	?	?	?	?	?		SAMN08202527	PRJNA422999	ASM303390v1
E481	RM14723	145	34	35	-	-	+ (ι1)	-	-	not analyzed	?	?	?	?	?		SAMN08581175	PRJNA341281	ASM304391v1
E482	RM14715	145	34	1877	-	-	+ (α2)	-	-	not analyzed	?	?	?	?	?		SAMN08581174	PRJNA341281	ASM304401v1
E483	WCHEC005784	novel32	10	617	-	-	-	-	-	not analyzed	?	?	?	?	?		SAMN06209728	PRJNA418674	ASM305198v2
E484	AR437	8	21	410	-	-	-	-	-	not analyzed	?	?	?	?	?		SAMN07291530	PRJNA316321	ASM307381v1
E485	AR435	novel32	9	167	-	-	-	-	-	not analyzed	?	?	?	?	?		SAMN07291528	PRJNA316321	ASM307383v1
E486	AR436	UT	9	156	-	-	-	-	-	not analyzed	?	?	?	?	?		SAMN07291529	PRJNA316321	ASM307387v1
E487	AR434	179	9	410	-	-	-	-	-	not analyzed	?	?	?	?	?		SAMN07291527	PRJNA316321	ASM307395v1
E488	104	53	4	117	-	-	-	-	-	not analyzed	?	?	?	?	?		SAMN08993917	PRJNA453925	ASM309563v1
E489	H9Ecoli	118	29	8739	-	-	-	-	-	not analyzed	?	?	?	?	?		SAMN08932127	PRJNA449899	ASM311178v1
E490	RM8352	121	19	655	-	2a		+	+	attB-in-PP_1 + attB-in-PP_2 & nleG1/nleA/nleH/nleF/nleG2/espM/nleG3	-	N/A	N/A	N/A	N/A		SAMN08724618	PRJNA69933	ASM311214v1
E491	RM8385	103	11	723	+	1a	+ (β1)	+	+	attB-in-PP_1 + attB-in-PP_2 & nleG1/nleA/nleH/nleF/nleG2/espM/nleG3	-	N/A	N/A	N/A	N/A		SAMN08724650	PRJNA69931	ASM311216v1
E492	RM8426	26	11	21	-	1a	+ (β1)	+	+	attB-in-PP_1 + attB-in-PP_2 & nleG1/nleA/nleH/nleF/nleG2/espM/nleG3	-	N/A	N/A	N/A	N/A		SAMN08724651	PRJNA69927	ASM311218v1
E493	RM10042	43	2	937	+	1a/2a	-	+	-	not analyzed	?	?	?	?	?		SAMN08165042	PRJNA69937	ASM311220v1
E494	RM10386	26	11	21	-	1a/2a	+ (β1)	+	+	attB-in-PP_1 + attB-in-PP_2 & nleG1/nleA/nleH/nleF/nleG2/espM/nleG3	-	N/A	N/A	N/A	N/A		SAMN08724660	PRJNA69935	ASM311222v1
E495	RM9322	111	8	16	-	1a	+ (θ)	+	-	not analyzed	?	?	?	?	?		SAMN08724616	PRJNA69929	ASM311224v1
E496	ECCRA-119	novel16	25	156	-	-	-	-	-	not analyzed	?	?	?	?	?		SAMN08765149	PRJNA439379	ASM312210v1
E497	VH1	16	48	8565	-	-	-	-	-	not analyzed	?	?	?	?	?		SAMN08875353	PRJNA449061	ASM315081v1
E498	WCHEC035053S1G0	16	48	8565	-	-	-	-	-	not analyzed	?	?	?	?	?		SAMN08932768	PRJNA450216	ASM317246v2
E499	RM10466	113	21	223	+	2a/2a/2d	-	+	-	not analyzed	?	?	?	?	?		SAMN08724662	PRJNA438708	ASM317685v1
E500	DA33133	novel32	10	10	+	-	-	+	-	not analyzed	?	?	?	?	?		SAMN09245645	PRJNA472712	ASM318097v1
E501	DA33137	102	6	405	-	-	-	-	-	not analyzed	?	?	?	?	?		SAMN09245647	PRJNA472712	ASM318099v1
E502	DA33135	16	5	131	-	-	-	-	-	not analyzed	?	?	?	?	?		SAMN09245744	PRJNA472712	ASM318103v1
E503	E41-1	25	4	131	-	-	-	+	-	not analyzed	?	?	?	?	?		SAMN08382661	PRJNA431043	ASM319434v1
E504	SD134209	111	8	16	-	1a/2a	+ (θ)	+	-	not analyzed	?	?	?	?	?		SAMN09278797	PRJNA473579	ASM320375v1
E505	AR_0085	6	16	4	-	-	-	-	-	not analyzed	?	?	?	?	?		SAMN04014926	PRJNA292904	ASM320415v1
E506	2016C-3878	11	25	457	-	-	-	-	-	not analyzed	?	?	?	?	?		SAMN05468123	PRJNA335991	ASM320495v1
E507	HS30-1	105	5	3288	-	-	-	-	-	not analyzed	?	?	?	?	?		SAMN09227133	PRJNA472106	ASM323111v1
E508	51008369SK1	novel32	9	167	-	-	-	-	-	not analyzed	?	?	?	?	?		SAMN09381942	PRJNA475214	ASM325406v1
E509	WCHEC035148	8	21	410	-	-	-	-	-	not analyzed	?	?	?	?	?		SAMN09202772	PRJNA418674	ASM326869v1
E510	RM9975	111	8	16	-	1a	+ (θ)	+	-	not analyzed	?	?	?	?	?		SAMN08823043	PRJNA448155	ASM328827v1
E511	RM9131	111	8	16	-	1a	+ (θ)	+	-	not analyzed	?	?	?	?	?		SAMN08822959	PRJNA448153	ASM328829v1
E512	AR_452	54	28	156	-	-	-	-	-	not analyzed	?	?	?	?	?		SAMN07291545	PRJNA316321	ASM328841v1
E513	AR_451	25	4	131	-	-	-	+	-	not analyzed	?	?	?	?	?		SAMN07291544	PRJNA316321	ASM328845v1
E514	99-3165	6	16	4	-	-	-	-	-	not analyzed	?	?	?	?	?		SAMN06459520	PRJNA218110	ASM329020v1
E515	2017C-4109	157	7	11	-	2a/2c	+ (γ1)	+	+	attB-in-PP_1 + attB-in-PP_2 & nleG1/nleA/nleH/nleF/nleG2/espM/nleG3	-	N/A	N/A	N/A	N/A		SAMN09534373	PRJNA218110	ASM330895v1
E516	2017C-4173W12	153-like	2	69	+	-	-	+	-	not analyzed	?	?	?	?	?		SAMN09534372	PRJNA218110	ASM330897v1
E517	AMSHJX01	109	21	40	-	-	+ (β1)	-	-	not analyzed	?	?	?	?	?		SAMN09640158	PRJNA480548	ASM332597v1
E518	APEC O78	78	9	23	-	-	-	-	-	not analyzed	?	?	?	?	?		SAMN02603426	PRJNA184588	ASM33275v1
E519	AMSCJX02	45	16	453	-	-	-	-	-	not analyzed	?	?	?	?	?		SAMN09662618	PRJNA481171	ASM333640v1
E520	CFSAN064035	gN12	32	448	-	-	-	-	-	not analyzed	?	?	?	?	?		SAMN08663441	PRJNA230969	ASM334271v1
E521	MCJCHV-1	75	5	1193	+	-	-	+	-	not analyzed	?	?	?	?	?		SAMN09462202	PRJNA476955	ASM334446v1
E522	Es_ST80_L1_NDM_10_2017	2	7	80	-	-	-	-	-	not analyzed	?	?	?	?	?		SAMN09710898	PRJNA482002	ASM334683v1
E523	Es_ST410_NW1_NDM_09_2017	8	21	410	-	-	-	-	-	not analyzed	?	?	?	?	?		SAMN09693981	PRJNA482002	ASM335138v1
E524	M16807	6	1	73	-	-	-	-	-	not analyzed	?	?	?	?	?		SAMN09704974	PRJNA428178	ASM335148v1
E525	FORC 064	11	16	8565	-	-	+ (β1)	-	-	not analyzed	?	?	?	?	?		SAMN07411561	PRJNA395606	ASM335242v1
E526	Es_ST2350_SE1_NDM_03_2018	8	49	2350	+	-	-	+	-	not analyzed	?	?	?	?	?		SAMN09729056	PRJNA482002	ASM335517v1
E527	cq9	116	11	88	-	2e	-	-	-	not analyzed	?	?	?	?	?		SAMN09630238	PRJNA480178	ASM340295v1
E528	S10	UT	16	6140	-	-	-	-	-	not analyzed	?	?	?	?	?		SAMN04448503	PRJNA302185	ASM341027v1
E529	UK_Dog_Liverpool	8	21	410	-	-	-	-	-	not analyzed	?	?	?	?	?		SAMN09829654	PRJNA473397	ASM341362v1
E530	2452	45	45	8565	-	-	-	-	-	not analyzed	?	?	?	?	?		SAMN09845286	PRJNA486410	ASM343230v1
E531	NCCP15648	104	4	678	-	2a	-	+	-	not analyzed	?	?	?	?	?		SAMN02928551	PRJNA168631	ASM343327v1
E532	E706	5	11	48	-	-	-	-	-	not analyzed	?	?	?	?	?		SAMN09287630	PRJNA473894	ASM344379v1
E533	E308	88	16	SLV of ST48	-	-	-	-	-	not analyzed	?	?	?	?	?		SAMN09499316	PRJNA478107	ASM344381v1
E534	FORC_069	104	4	678	-	2a	-	+	-	not analyzed	?	?	?	?	?		SAMN07436715	PRJNA396801	ASM349116v1
E535	ATCC 700415	4	5	UT	-	-	-	-	-	not analyzed	?	?	?	?	?		SAMN07376260	PRJNA395376	ASM349126v1
E536	GE3	71	21	56	-	-	-	-	-	not analyzed	?	?	?	?	?		SAMN03963234	PRJNA292044	ASM357076v1
E537	AR_0086	25	4	131	-	-	-	+	-	not analyzed	?	?	?	?	?		SAMN04014927	PRJNA292904	ASM357166v1
E538	AR_0013	7	45	62	-	-	-	+	-	not analyzed	?	?	?	?	?		SAMN04014854	PRJNA292901	ASM357168v1
E539	ECCWS199	86	38	48	-	-	-	-	-	not analyzed	?	?	?	?	?		SAMN10023797	PRJNA490024	ASM357176v1
E540	AR_0067	102	6	405	-	-	-	-	-	not analyzed	?	?	?	?	?		SAMN04014908	PRJNA292904	ASM357178v1
E541	AR_0089	25	4	131	-	-	-	-	-	not analyzed	?	?	?	?	?		SAMN04014930	PRJNA292904	ASM357182v1
E542	ATCC 8739	146	20	3021	-	-	-	-	-	not analyzed	?	?	?	?	?		SAMN07510752	PRJNA398473	ASM359159v1
E543	118UI	15	18	69	+	-	-	+	-	not analyzed	?	?	?	?	?		SAMN10112494	PRJNA492884	ASM362785v1
E544	BE2-5	86	10	1684	-	-	-	-	-	not analyzed	?	?	?	?	?		SAMN10230268	PRJNA495707	ASM366738v1
E545	W2-5	9 by wzm and wzt/ novel2 by wzx and wzy	19	162	-	-	-	-	-	not analyzed	?	?	?	?	?		SAMN10230267	PRJNA495707	ASM366740v1
E546	W5-6	novel32	10	744	-	-	-	-	-	not analyzed	?	?	?	?	?		SAMN10230266	PRJNA495707	ASM366742v1
E547	CP53	UT	38	206	-	-	-	-	-	not analyzed	?	?	?	?	?		SAMN10250173	PRJNA497156	ASM369142v1
E548	ATCC 11775	1	7	95	-	-	-	+	-	not analyzed	?	?	?	?	?		SAMN10252913	PRJNA472652	ASM369716v2
E549	ECCHD184	81	27	7139	-	-	-	-	-	not analyzed	?	?	?	?	?		SAMN10023796	PRJNA490022	ASM370379v1
E550	L73	45	11	48	-	-	-	-	-	not analyzed	?	?	?	?	?		SAMN10319568	PRJNA498580	ASM371100v1
E551	WCHEC020031	8	9	410	-	-	-	-	-	not analyzed	?	?	?	?	?		SAMN08932733	PRJNA418674	ASM371104v1
E552	TR01	157	7	11	-	2a/2c	+ (γ1)	+	+	attB-in-PP_1 + attB-in-PP_2 & nleG1/nleA/nleH/nleF/nleG2/espM/nleG3	-	N/A	N/A	N/A	N/A		SAMN10364854	PRJNA503568	ASM372219v1
E553	ECCNB12-2	21	34	6862	+	-	-	+	-	not analyzed	?	?	?	?	?		SAMN07723175	PRJNA412707	ASM379052v1
E554	FDAARGOS_536	21	7	636	-	-	-	-	-	not analyzed	?	?	?	?	?		SAMN10163231	PRJNA231221	ASM381262v1
E555	FDAARGOS_497	1	6	648	-	-	-	-	-	not analyzed	?	?	?	?	?		SAMN10163173	PRJNA231221	ASM381294v1
E556	50579417	102	6	405	-	-	-	-	-	not analyzed	?	?	?	?	?		SAMN04158294	PRJNA505105	ASM381314v1
E557	4/2-1	novel32	9	167	-	-	-	-	-	not analyzed	?	?	?	?	?		SAMN07760933	PRJNA413669	ASM385657v1
E558	4/0	25	4	131	-	-	-	+	-	not analyzed	?	?	?	?	?		SAMN07760930	PRJNA413669	ASM385661v1
E559	2/0	25	4	131	-	-	-	+	-	not analyzed	?	?	?	?	?		SAMN07760925	PRJNA413669	ASM385663v1
E560	4/4	25	4	131	-	-	-	+	-	not analyzed	?	?	?	?	?		SAMN07760938	PRJNA413669	ASM385665v1
E561	7/2	102	6	405	-	-	-	-	-	not analyzed	?	?	?	?	?		SAMN07760941	PRJNA413669	ASM385667v1
E562	4/1-1	25	4	131	-	-	-	+	-	not analyzed	?	?	?	?	?		SAMN07760931	PRJNA413669	ASM385669v1
E563	SA186	25	4	131	-	-	-	-	-	not analyzed	?	?	?	?	?		SAMN07411973	PRJNA395653	ASM385699v1
E564	M217	novel32	9	167	-	-	-	-	-	not analyzed	?	?	?	?	?		SAMD00059754	PRJDB5126	ASM392589v1
E565	504838	128	12	173	-	-	-	-	-	not analyzed	?	?	?	?	?		SAMN08161196	PRJNA421191	ASM395616v1
E566	504237	115	5	443	-	-	-	+	-	not analyzed	?	?	?	?	?		SAMN08161313	PRJNA421191	ASM395618v1
E567	204446	115	5	443	-	-	-	+	-	not analyzed	?	?	?	?	?		SAMN08161280	PRJNA421191	ASM395620v1
E568	203740	25	16	1312	-	-	-	+	-	not analyzed	?	?	?	?	?		SAMN08161275	PRJNA421191	ASM395622v1
E569	214-4	167	5	398	-	-	-	-	-	not analyzed	?	?	?	?	?		SAMN08161344	PRJNA421191	ASM395624v1
E570	510016	25	42	1201	+	-	-	+	-	not analyzed	?	?	?	?	?		SAMN08161314	PRJNA421191	ASM395626v1
E571	503829	148	28	94	-	-	-	-	-	not analyzed	?	?	?	?	?		SAMN08161311	PRJNA421191	ASM395628v1
E572	300709	128	12	10	+	-	-	+	-	not analyzed	?	?	?	?	?		SAMN08161146	PRJNA421191	ASM395630v1
E573	103605	115	5	443	-	-	-	+	-	not analyzed	?	?	?	?	?		SAMN08161256	PRJNA421191	ASM395632v1
E574	720632	UT	21	1564	-	-	-	-	-	not analyzed	?	?	?	?	?		SAMN08161340	PRJNA421191	ASM395634v1
E575	602354	115	5	443	-	-	-	+	-	not analyzed	?	?	?	?	?		SAMN08161318	PRJNA421191	ASM395636v1
E576	600468	8 by wzm and wzt/ 32 by wzx and wzy	19	517	-	-	-	-	-	not analyzed	?	?	?	?	?		SAMN08161317	PRJNA421191	ASM395638v1
E577	504239	128	45	2332	+	-	-	+	-	not analyzed	?	?	?	?	?		SAMN08161195	PRJNA421191	ASM395640v1
E578	504211	148	28	94	-	-	-	-	-	not analyzed	?	?	?	?	?		SAMN08161312	PRJNA421191	ASM395642v1
E579	503440	148	28	UT	-	-	-	-	-	not analyzed	?	?	?	?	?		SAMN08161308	PRJNA421191	ASM395644v1
E580	503025	148	28	94	-	-	-	-	-	not analyzed	?	?	?	?	?		SAMN08161306	PRJNA421191	ASM395646v1
E581	120899	115	5	443	-	-	-	+	-	not analyzed	?	?	?	?	?		SAMN08161259	PRJNA421191	ASM395648v1
E582	E2855	111	8	16	-	1a	+ (θ)	+	-	not analyzed	?	?	?	?	?		SAMD00129666	PRJDB7170	ASM396642v1
E583	E2863	111	8	16	-	1a	+ (θ)	+	-	not analyzed	?	?	?	?	?		SAMD00129667	PRJDB7170	ASM396644v1
E584	E2865	26	11	21	-	1a	+ (β1)	+	+	attB-in-PP_1 + attB-in-PP_2 & nleG1/nleA/nleH/nleF/nleG2/espM/nleG3	-	N/A	N/A	N/A	N/A		SAMD00129668	PRJDB7170	ASM396646v1
E585	SK1144	25	4	131	-	-	-	-	-	not analyzed	?	?	?	?	?		SAMD00127374	PRJDB7093	ASM396677v1
E586	pv15-279	157	7	11	-	1a/2a/2a/2c	+ (γ1)	+	+ (present in PPydfJ)	attB-in-PP_2 & nleG1/nleA/nleH//nleG2/espM/nleG3	prophage integration at attB-in-PP_2	attB-in-PP_1 + attB-in-PP_3 & nleG/nleG	prophage integration at att-in-PP_1	attB-in-PP_2 (but located between nleC and dinI) & stx2a, nleC	-	C in Fig. 4 c1 in S5 Fig. S7 and S9 Figs.	SAMD00108492	PRJDB6584	ASM396679v1
E587	L37	novel9	37	48	-	-	-	-	-	not analyzed	?	?	?	?	?		SAMN10606937	PRJNA510537	ASM397121v1
E588	EC17GD31	11	25	457	-	-	-	-	-	not analyzed	?	?	?	?	?		SAMN09717320	PRJNA482900	ASM399115v1
E589	L65	novel10	34	3076	-	-	-	-	-	not analyzed	?	?	?	?	?		SAMN10623993	PRJNA511394	ASM399979v1
E590	ECZP248	UT	6	206	-	-	-	-	-	not analyzed	?	?	?	?	?		SAMN10667090	PRJNA512401	ASM400654v1
E591	ECCNB20-2	173	10	2705	-	-	-	-	-	not analyzed	?	?	?	?	?		SAMN07759721	PRJNA413630	ASM400657v1
E592	2009C-3554	157	7	11	-	1a/2a	+ (γ1)	+	+	attB-in-PP_1 + attB-in-PP_2 & nleG/nleG/nleG2/espM/nleG3	-	N/A	N/A	N/A	N/A		SAMN04531139	PRJNA218110	ASM401057v1
E593	2009C-3378	157	7	11	-	2c	+ (γ1)	+	+	attB-in-PP_1 + attB-in-PP_2 & nleG1/nleA/nleH/nleF/nleG2/espM/nleG3	-	N/A	N/A	N/A	N/A		SAMN09533786	PRJNA218110	ASM401059v1
E594	08-3918	157	7	11	-	2a	+ (γ1)	+	+	attB-in-PP_1 + attB-in-PP_2 & nleG1/nleA/nleH/nleF/nleG2/espM/nleG3	-	N/A	N/A	N/A	N/A		SAMN04504881	PRJNA218110	ASM401061v1
E595	06-3462	157	7	11	-	2c	+ (γ1)	+	+	attB-in-PP_1 + attB-in-PP_2 & nleG1/nleA/nleH/nleF/nleG2/espM/nleG3	-	N/A	N/A	N/A	N/A		SAMN04549651	PRJNA218110	ASM401063v1
E596	2009C-4687	157	7	11	-	2a/2c	+ (γ1)	+	+	attB-in-PP_1 + attB-in-PP_2 & nleG1/nleA/nleH/nleF/nleG2/espM/nleG3	-	N/A	N/A	N/A	N/A		SAMN04531170	PRJNA218110	ASM401065v1
E597	2010C-3347	157	7	11	-	1a/2a	+ (γ1)	+	+	attB-in-PP_1 + attB-in-PP_2 & nleG1/nleA/nleH/nleF/nleG2/espM/nleG3	-	N/A	N/A	N/A	N/A		SAMN04549845	PRJNA218110	ASM401067v1
E598	2010C-3142	157	7	11	-	2a/2c	+ (γ1)	+	+	attB-in-PP_1 + attB-in-PP_2 & nleG1/nleA/nleH/nleF/nleG2/espM/nleG3	-	N/A	N/A	N/A	N/A		SAMN04505650	PRJNA218110	ASM401069v1
E599	08-3914	157	7	11	-	2a/2c	+ (γ1)	+	+	attB-in-PP_1 + attB-in-PP_2 & nleG1/nleA/nleH/nleF/nleG2/espM/nleG3	-	N/A	N/A	N/A	N/A		SAMN04504880	PRJNA218110	ASM401071v1
E600	E-1246	99	30	38	+	-	-	+	-	not analyzed	?	?	?	?	?		SAMN08222594	PRJNA427077	ASM401101v1
E601	MT102	16	48	10	-	-	-	-	-	not analyzed	?	?	?	?	?		SAMN10713359	PRJNA513464	ASM402250v2
E602	EC25	novel1	9	410	-	-	-	-	-	not analyzed	?	?	?	?	?		SAMN10743440	PRJNA515159	ASM408829v1
E603	RS571	102	6	648	-	-	-	-	-	not analyzed	?	?	?	?	?		SAMN10535911	PRJNA509034	ASM411439v1
E604	C1-057	157	7	11	-	-	+ (γ1)	+	+	attB-in-PP_1 + attB-in-PP_2 & nleG1/nleA/nleG2/espM/nleG3	-	N/A	N/A	N/A	N/A	a1 in S5 Fig.	SAMN10790219	PRJNA516476	ASM411891v1
										attB-in-PP_1 & nleG	-	N/A	N/A	N/A	N/A
E605	U13A	25	4	131	-	-	-	+	-	not analyzed	?	?	?	?	?		SAMN10817700	PRJNA516747	ASM413516v1
E606	CRE1	UT	8	448	-	-	-	-	-	not analyzed	?	?	?	?	?		SAMN10531472	PRJNA508823	ASM413577v1
E607	CRE10	UT	8	448	-	-	-	-	-	not analyzed	?	?	?	?	?		SAMN10531954	PRJNA508865	ASM413581v1
E608	FORC_082	5	10	93	-	-	-	-	-	not analyzed	?	?	?	?	?		SAMN08450093	PRJNA432486	ASM413585v1
E609	U14A	25	4	131	-	-	-	+	-	not analyzed	?	?	?	?	?		SAMN10836813	PRJNA516748	ASM413591v1
E610	U12A	25	4	131	-	-	-	+	-	not analyzed	?	?	?	?	?		SAMN10817475	PRJNA516746	ASM414195v1
E611	U15A	25	4	131	-	-	-	+	-	not analyzed	?	?	?	?	?		SAMN10837069	PRJNA516749	ASM419375v1
E612	WCHEC025970	novel32	9	167	-	-	-	-	-	not analyzed	?	?	?	?	?		SAMN10956393	PRJNA418674	ASM429536v1
E613	S65EC	25	4	131	-	-	-	+	-	not analyzed	?	?	?	?	?		SAMN10879429	PRJNA517996	ASM429980v1
E614	L725	180	14	2161	-	-	-	-	-	not analyzed	?	?	?	?	?		SAMN10219252	PRJNA495097	ASM430146v1
E615	D72	novel25	26	1114	-	-	-	-	-	not analyzed	?	?	?	?	?		SAMN10768946	PRJNA515800	ASM432868v1
E616	BW25113	16	48	8565	-	-	-	-	-	not analyzed	?	?	?	?	?		SAMN11080426	PRJNA525908	ASM435510v1
E617	CFSAN027346	26	11	21	-	1a	+ (β1)	+	+	attB-in-PP_1 + attB-in-PP_2 & nleG1/nleA/nleH/nleF/nleG2/espM/nleG3	-	N/A	N/A	N/A	N/A		SAMN10604455	PRJNA230969	ASM435836v1
E618	CFSAN027350	26	11	29	-	2a	+ (β1)	+	+	attB-in-PP_1 + attB-in-PP_2 & nleG1/nleA/nleH/nleF/nleG2/espM/nleG3	-	N/A	N/A	N/A	N/A		SAMN10604456	PRJNA230969	ASM435838v1
E619	CFSAN027343	26	11	21	-	1a	+ (β1)	+	+	attB-in-PP_1 + attB-in-PP_2 & nleG1/nleA/nleH/nleF/nleG2/espM/nleG3	-	N/A	N/A	N/A	N/A		SAMN10604454	PRJNA230969	ASM435840v1
E620	CJ236	16	48	8565	-	-	-	-	-	not analyzed	?	?	?	?	?		SAMN08823450	PRJNA448166	ASM435896v1
E621	BH212	16	48	10	-	-	-	-	-	not analyzed	?	?	?	?	?		SAMN08824586	PRJNA448166	ASM435898v1
E622	FORC_081	140	21	10	-	-	-	-	-	not analyzed	?	?	?	?	?		SAMN08660891	PRJNA437355	ASM436801v1
E623	2 HS-C	9	10	46	-	-	-	-	-	not analyzed	?	?	?	?	?		SAMN10986381	PRJNA523709	ASM452625v1
E624	103	102	6	405	-	-	-	-	-	not analyzed	?	?	?	?	?		SAMN04096281	PRJNA278886	ASM456417v1
E625	CFSAN002236	104	21	672	-	2a	-	+	-	not analyzed	?	?	?	?	?		SAMN02147037	PRJNA230969	ASM46495v2
E626	LY180	6	49	1079	-	-	-	-	-	not analyzed	?	?	?	?	?		SAMN02604176	PRJNA203308	ASM46851v1
E627	28Eco12	102	6	38	+	-	-	+	-	not analyzed	?	?	?	?	?		SAMN08963308	PRJNA451184	ASM475902v1
E628	CFSAN067215	18	1	73	+	-	-	+	-	not analyzed	?	?	?	?	?		SAMN08737532	PRJNA230969	ASM477113v1
E629	PF9285	117	4	10	-	-	-	-	-	not analyzed	?	?	?	?	?		SAMN11333172	PRJNA530748	ASM477123v1
E630	PigCaeca_2	8 by wzm and wzt/ 40 by wzx and wzy	32	10	+	-	-	+	-	not analyzed	?	?	?	?	?		SAMN11268910	PRJNA529503	ASM479249v1
E631	PigCaeca_1	88	25	48	-	-	-	-	-	not analyzed	?	?	?	?	?		SAMN11268909	PRJNA529503	ASM480157v1
E632	377323_2f	63	6	583	-	2f	+ (α2)	-	-	not analyzed	?	?	?	?	?		SAMN11266496	PRJNA315192	ASM480418v1
E633	382634_2f	63	6	122	-	-	+ (α2)	-	-	not analyzed	?	?	?	?	?		SAMN11266257	PRJNA315192	ASM480420v1
E634	YSP8-1	8	45	542	-	-	-	-	-	not analyzed	?	?	?	?	?		SAMN11087650	PRJNA526123	ASM492425v1
E635	LHM10-1	128	12	515	-	-	-	-	-	not analyzed	?	?	?	?	?		SAMN11087649	PRJNA526123	ASM492427v1
E636	G3X16-2	173	28	1196	-	-	-	-	-	not analyzed	?	?	?	?	?		SAMN11180601	PRJNA528364	ASM492435v1
E637	JJ1886	25	4	131	-	-	-	+	-	not analyzed	?	?	?	?	?		SAMN02603887	PRJNA218163	ASM49375v1
E638	FWSEC0010	113	21	223	-	2a/2d	-	+	-	not analyzed	?	?	?	?	?		SAMN08768111	PRJNA287560	ASM501405v1
E639	FWSEC0009	104	4	678	-	2a	-	+	-	not analyzed	?	?	?	?	?		SAMN08768110	PRJNA287560	ASM501407v1
E640	FWSEC0006	121	19	655	-	2a	+ (ε1)	+	+	attB-in-PP_1 + attB-in-PP_2 & nleG1/nleA/nleH/nleF/nleG2/espM/nleG3	-	N/A	N/A	N/A	N/A		SAMN08768107	PRJNA287560	ASM503771v2
E641	FWSEC0001	26	11	21	-	1a/2a	+ (β1)	+	+	attB-in-PP_1 + attB-in-PP_2 & nleG1/nleA/nleH/nleF/nleG2/espM/nleG3	-	N/A	N/A	N/A	N/A		SAMN08768102	PRJNA287560	ASM503772v2
E642	FWSEC0004	157	7	11	-	1a/2a	+ (γ1)	+	+	attB-in-PP_1 + attB-in-PP_2 & nleG1/nleA/nleH/nleF/nleG2/espM/nleG3	-	N/A	N/A	N/A	N/A		SAMN08768105	PRJNA287560	ASM503773v2
E643	FWSEC0008	91	21	442	-	2a/2d/2d	-	+	-	not analyzed	?	?	?	?	?		SAMN08768109	PRJNA287560	ASM503777v2
E644	FWSEC0007	103	2	17	-	1a	+ (ε1)	+	-	not analyzed	?	?	?	?	?		SAMN08768108	PRJNA287560	ASM503779v2
E645	FWSEC0005	111	8	16	-	1a/2a	+ (θ)	+	-	not analyzed	?	?	?	?	?		SAMN08768106	PRJNA287560	ASM503780v2
E646	FWSEC0002	145	28	32	-	1a	+ (γ1)	+	+	attB-in-PP_1 + attB-in-PP_2 & nleG2/espM/nleG3	-	N/A	N/A	N/A	N/A		SAMN08768103	PRJNA287560	ASM503781v2
E647	FWSEC0003	45	2	17	+	1a	+ (ε1)	+	-	not analyzed	?	?	?	?	?		SAMN08768104	PRJNA287560	ASM503784v2
E648	EC-129	UT	10	167	-	-	-	-	-	not analyzed	?	?	?	?	?		SAMN11283108	PRJNA529762	ASM515626v1
E649	RM13514	145	28	32	-	2a	+ (γ1)	+	+	attB-in-PP_1 + attB-in-PP_2 & nleG2/espM/nleG3	-	N/A	N/A	N/A	N/A		SAMN02641383	PRJNA178648	ASM52003v1
E650	RM13516	145	28	6130	-	2a	+ (γ1)	+	+	attB-in-PP_1 + attB-in-PP_2 & nleG2/espM/nleG3	-	N/A	N/A	N/A	N/A		SAMN02641384	PRJNA178650	ASM52005v1
E651	150	157	7	11	-	1a/2c	+ (γ1)	+	+ (present in PPompW and PPydfJ)	attB-in-PP_1 in PPompW & nleG	-	N/A	N/A	N/A	N/A	c3 in S5 Fig.	SAMN08773055	PRJNA445267	ASM522150v1
										attB-in-PP_2 in PPydfJ & nleG1/nleA/nleG2/espM/nleG3	prophage integration at attB-in-PP_2	attB-in-PP_1 + attB-in-PP _3 & nleG/nleG/nleG	-	N/A	N/A
E652	147	157	7	11	-	2a	+ (γ1)	+	+	attB-in-PP_1 + attB-in-PP_2 & nleG1/nleA/nleH/nleF/nleG2/espM/nleG3	-	N/A	N/A	N/A	N/A		SAMN08773052	PRJNA445267	ASM522152v1
E653	148	157	7	11	-	2a	+ (γ1)	+	+	attB-in-PP_1 + attB-in-PP_2 & nleG1/nleA/nleH/nleF/nleG2/espM/nleG3	-	N/A	N/A	N/A	N/A		SAMN08773053	PRJNA445267	ASM522154v1
E654	149	157	7	11	-	2a	+ (γ1)	+	+	attB-in-PP_1 + attB-in-PP_2 & nleG1/nleA/nleH/nleF/nleG2/espM/nleG3	-	N/A	N/A	N/A	N/A		SAMN08773054	PRJNA445267	ASM522156v1
E655	144	157	7	11	-	1a	+ (γ1)	+	+ (present in PPompW and PPydfJ)	attB-in-PP_1 in PPompW & nleG	-	N/A	N/A	N/A	N/A	c3 in S5 Fig.	SAMN08773051	PRJNA445267	ASM522158v1
										attB-in-PP_2 in PPydfJ & nleG1/nleA/nleG2/espM/nleG3	prophage integration at attB-in-PP_2	attB-in-PP_1 + attB-in-PP _3 & nleG/nleG	-	N/A	N/A
E656	141	157	7	11	-	2c	+ (γ1)	+	+ (present in PPompW and PPydfJ)	attB-in-PP_1 in PPompW & nleG	-	N/A	N/A	N/A	N/A	c2 in S5 Fig. S6 and S8 Figs.	SAMN08773048	PRJNA445267	ASM522160v1
										attB-in-PP_2 in PPydfJ & nleG1/nleA/nleG2/espM/nleG3	prophage integration at attB-in-PP_2	attB-in-PP_1 + attB-in-PP _3 & nleG/nleG/nleG	-	N/A	N/A
E657	137	157	7	11	-	2c	+ (γ1)	+	+ (present in PPompW and PPydfJ)	attB-in-PP_1 in PPompW & nleG	-	N/A	N/A	N/A	N/A	c2 in S5 Fig.	SAMN08773044	PRJNA445267	ASM522162v1
										attB-in-PP_2 in PPydfJ & nleG1/nleA/nleG2/espM/nleG3	prophage integration at attB-in-PP_2	attB-in-PP_1 + attB-in-PP _3 & nleG/nleG/nleG	-	N/A	N/A
E658	136	157	7	11	-	2c	+ (γ1)	+	+ (present in PPompW and PPydfJ)	attB-in-PP_1 in PPompW & nleG	-	N/A	N/A	N/A	N/A	c2 in S5 Fig.	SAMN08773043	PRJNA445267	ASM522164v1
										attB-in-PP_2 in PPydfJ & nleG1/nleA/nleG2/espM/nleG3	prophage integration at attB-in-PP_2	attB-in-PP_1 + attB-in-PP _3 & nleG/nleG/nleG	-	N/A	N/A
E659	135	157	7	11	-	2c	+ (γ1)	+	+ (present in PPompW and PPydfJ)	attB-in-PP_1 in PPompW & nleG	-	N/A	N/A	N/A	N/A	c2 in S5 Fig.	SAMN08773042	PRJNA445267	ASM522166v1
										attB-in-PP_2 in PPydfJ & nleG1/nleA/nleG2/espM/nleG3	prophage integration at attB-in-PP_2	attB-in-PP_1 + attB-in-PP _3 & nleG/nleG/nleG	-	N/A	N/A
E660	134	157	7	11	-	2c	+ (γ1)	+	+ (present in PPompW and PPydfJ)	attB-in-PP_1 in PPompW & nleG	-	N/A	N/A	N/A	N/A	c2 in S5 Fig.	SAMN08773041	PRJNA445267	ASM522168v1
										attB-in-PP_2 in PPydfJ & nleG1/nleA/nleG2/espM/nleG3	prophage integration at attB-in-PP_2	attB-in-PP_1 + attB-in-PP _3 & nleG/nleG/nleG	-	N/A	N/A
E661	133	157	7	11	-	2c	+ (γ1)	+	+ (present in PPompW and PPydfJ)	attB-in-PP_1 in PPompW & nleG	-	N/A	N/A	N/A	N/A	c2 in S5 Fig.	SAMN08773040	PRJNA445267	ASM522170v1
										attB-in-PP_2 in PPydfJ & nleG1/nleA/nleG2/espM/nleG3	prophage integration at attB-in-PP_2	attB-in-PP_1 + attB-in-PP _3 & nleG/nleG/nleG	-	N/A	N/A
E662	132	157	7	11	-	2c	+ (γ1)	+	+ (present in PPompW and PPydfJ)	attB-in-PP_1 in PPompW & nleG	-	N/A	N/A	N/A	N/A	c2 in S5 Fig.	SAMN08773039	PRJNA445267	ASM522172v1
										attB-in-PP_2 in PPydfJ & nleG1/nleA/nleG2/espM/nleG3	prophage integration at attB-in-PP_2	attB-in-PP_1 + attB-in-PP _3 & nleG/nleG/nleG	-	N/A	N/A
E663	130	157	7	11	-	2c	+ (γ1)	+	+ (present in PPompW and PPydfJ)	attB-in-PP_1 in PPompW & nleG	-	N/A	N/A	N/A	N/A	c2 in S5 Fig.	SAMN08773037	PRJNA445267	ASM522174v1
										attB-in-PP_2 in PPydfJ & nleG1/nleA/nleG2/espM/nleG3	prophage integration at attB-in-PP_2	attB-in-PP_1 + attB-in-PP _3 & nleG/nleG/nleG	-	N/A	N/A
E664	124	157	7	11	-	1a/2a	+ (γ1)	+	+	attB-in-PP_1 + attB-in-PP_2 & nleG1/nleA/nleH/nleF/nleG2/espM/nleG3	-	N/A	N/A	N/A	N/A		SAMN08773036	PRJNA445267	ASM522176v1
E665	123	157	7	11	-	1a/2a	+ (γ1)	+	+	attB-in-PP_1 + attB-in-PP_2 & nleG1/nleA/nleH/nleF/nleG2/espM/nleG3	-	N/A	N/A	N/A	N/A		SAMN08773035	PRJNA445267	ASM522178v1
E666	120	157	7	11	-	2c	+ (γ1)	+	+ (present in PPompW and PPydfJ)	attB-in-PP_1 in PPompW & nleG	-	N/A	N/A	N/A	N/A	c2 in S5 Fig.	SAMN08773032	PRJNA445267	ASM522180v1
										attB-in-PP_2 in PPydfJ & nleG1/nleA/nleG2/espM/nleG3	prophage integration at attB-in-PP_2	attB-in-PP_1 + attB-in-PP _3 & nleG/nleG/nleG	-	N/A	N/A
E667	117	157	7	11	-	2c	+ (γ1)	+	+ (present in PPompW and PPydfJ)	attB-in-PP_1 in PPompW & nleG	-	N/A	N/A	N/A	N/A	c2 in S5 Fig.	SAMN08773029	PRJNA445267	ASM522182v1
										attB-in-PP_2 in PPydfJ & nleG1/nleA/nleG2/espM/nleG3	prophage integration at attB-in-PP_2	attB-in-PP_1 + attB-in-PP _3 & nleG/nleG/nleG	-	N/A	N/A
E668	115	157	7	11	-	-	+ (γ1)	+	+ (present in PPompW and PPydfJ)	attB-in-PP_1 in PPompW & nleG	-	N/A	N/A	N/A	N/A	c2 in S5 Fig.	SAMN08773027	PRJNA445267	ASM522184v1
										attB-in-PP_2 in PPydfJ & nleG1/nleA/nleG2/espM/nleG3	prophage integration at attB-in-PP_2	attB-in-PP_1 + attB-in-PP _3 & nleG/nleG/nleG	-	N/A	N/A
E669	116	157	7	11	-	2c	+ (γ1)	+	+ (present in PPompW and PPydfJ)	attB-in-PP_1 in PPompW & nleG	-	N/A	N/A	N/A	N/A	c2 in S5 Fig.	SAMN08773028	PRJNA445267	ASM522186v1
										attB-in-PP_2 in PPydfJ & nleG1/nleA/nleG2/espM/nleG3	prophage integration at attB-in-PP_2	attB-in-PP_1 + attB-in-PP _3 & nleG/nleG/nleG	-	N/A	N/A
E670	143	157	7	11	-	1a/2a	+ (γ1)	+	+	attB-in-PP_1 + attB-in-PP_2 & nleG/nleG/nleG2/espM/nleG3	-	N/A	N/A	N/A	N/A		SAMN08773050	PRJNA445267	ASM522188v1
E671	142	157	7	11	-	1a/2a	+ (γ1)	+	+	attB-in-PP_1 + attB-in-PP_2 & nleG1/nleA/nleH/nleF/nleG2/espM/nleG3	-	N/A	N/A	N/A	N/A		SAMN08773049	PRJNA445267	ASM522190v1
E672	140	157	7	11	-	2c	+ (γ1)	+	+ (present in PPompW and PPydfJ)	attB-in-PP_1 in PPompW & nleG	-	N/A	N/A	N/A	N/A	c2 in S5 Fig.	SAMN08773047	PRJNA445267	ASM522192v1
										attB-in-PP_2 in PPydfJ & nleG1/nleA/nleG2/espM/nleG3	prophage integration at attB-in-PP_2	attB-in-PP_1 + attB-in-PP _3 & nleG/nleG/nleG	-	N/A	N/A
E673	139	157	7	11	-	2c	+ (γ1)	+	+ (present in PPompW and PPydfJ)	attB-in-PP_1 in PPompW & nleG	-	N/A	N/A	N/A	N/A	c2 in S5 Fig.	SAMN08773046	PRJNA445267	ASM522194v1
										attB-in-PP_2 in PPydfJ & nleG1/nleA/nleG2/espM/nleG3	prophage integration at attB-in-PP_2	attB-in-PP_1 + attB-in-PP _3 & nleG/nleG/nleG	-	N/A	N/A
E674	138	157	7	11	-	2c	+ (γ1)	+	+ (present in PPompW and PPydfJ)	attB-in-PP_1 in PPompW & nleG	-	N/A	N/A	N/A	N/A	c2 in S5 Fig.	SAMN08773045	PRJNA445267	ASM522196v1
										attB-in-PP_2 in PPydfJ & nleG1/nleA/nleG2/espM/nleG3	prophage integration at attB-in-PP_2	attB-in-PP_1 + attB-in-PP _3 & nleG/nleG/nleG	-	N/A	N/A
E675	131	157	7	11	-	2c	+ (γ1)	+	+ (present in PPompW and PPydfJ)	attB-in-PP_1 in PPompW & nleG	-	N/A	N/A	N/A	N/A	c2 in S5 Fig.	SAMN08773038	PRJNA445267	ASM522198v1
										attB-in-PP_2 in PPydfJ & nleG1/nleA/nleG2/espM/nleG3	prophage integration at attB-in-PP_2	attB-in-PP_1 + attB-in-PP _3 & nleG/nleG/nleG	-	N/A	N/A
E676	122	157	7	11	-	1a	+ (γ1)	+	+	attB-in-PP_1 + attB-in-PP_2 & nleG1/nleA/nleH/nleF/nleG2/espM/nleG3	-	N/A	N/A	N/A	N/A		SAMN08773034	PRJNA445267	ASM522200v1
E677	121	157	7	11	-	2c	+ (γ1)	+	+ (present in PPompW and PPydfJ)	attB-in-PP_1 in PPompW & nleG	-	N/A	N/A	N/A	N/A	c2 in S5 Fig.	SAMN08773033	PRJNA445267	ASM522202v1
										attB-in-PP_2 in PPydfJ & nleG1/nleA/nleG2/espM/nleG3	prophage integration at attB-in-PP_2	attB-in-PP_1 + attB-in-PP _3 & nleG/nleG/nleG	-	N/A	N/A
E678	119	157	7	11	-	2c	+ (γ1)	+	+ (present in PPompW and PPydfJ)	attB-in-PP_1 in PPompW & nleG	-	N/A	N/A	N/A	N/A	c2 in S5 Fig.	SAMN08773031	PRJNA445267	ASM522204v1
										attB-in-PP_2 in PPydfJ & nleG1/nleA/nleG2/espM/nleG3	prophage integration at attB-in-PP_2	attB-in-PP_1 + attB-in-PP _3 & nleG/nleG/nleG	-	N/A	N/A
E679	118	157	7	11	-	2c	+ (γ1)	+	+ (present in PPompW and PPydfJ)	attB-in-PP_1 in PPompW & nleG	-	N/A	N/A	N/A	N/A	c2 in S5 Fig.	SAMN08773030	PRJNA445267	ASM522206v1
										attB-in-PP_2 in PPydfJ & nleG1/nleA/nleG2/espM/nleG3	prophage integration at attB-in-PP_2	attB-in-PP_1 + attB-in-PP _3 & nleG/nleG/nleG	-	N/A	N/A
E680	114	157	7	11	-	2c	+ (γ1)	+	+ (present in PPompW and PPydfJ)	attB-in-PP_1 in PPompW & nleG	-	N/A	N/A	N/A	N/A	c2 in S5 Fig.	SAMN08773026	PRJNA445267	ASM522226v1
										attB-in-PP_2 in PPydfJ & nleG1/nleA/nleG2/espM/nleG3	prophage integration at attB-in-PP_2	attB-in-PP_1 + attB-in-PP _3 & nleG/nleG/nleG	-	N/A	N/A
E681	112	157	7	11	-	1a	+ (γ1)	+	+	attB-in-PP_1 + attB-in-PP_2 & nleG/nleG/nleG2/espM/nleG3	-	N/A	N/A	N/A	N/A		SAMN08773024	PRJNA445267	ASM522228v1
E682	109	157	7	11	-	1a/2a	+ (γ1)	+	+	attB-in-PP_1 + attB-in-PP_2 & nleG1/nleA/nleH/nleF/nleG2/espM/nleG3	-	N/A	N/A	N/A	N/A		SAMN08773021	PRJNA445267	ASM522230v1
E683	108	157	7	11	-	1a/2a	+ (γ1)	+	+	attB-in-PP_1 + attB-in-PP_2 & nleG1/nleA/nleH/nleF/nleG2/espM/nleG3	-	N/A	N/A	N/A	N/A		SAMN08773020	PRJNA445267	ASM522232v1
E684	106	157	7	11	-	1a/2a	+ (γ1)	+	+	attB-in-PP_1 + attB-in-PP_2 & nleG1/nleA/nleH/nleF/nleG2/espM/nleG3	-	N/A	N/A	N/A	N/A		SAMN08773018	PRJNA445267	ASM522234v1
E685	105	157	7	11	-	1a/2a	+ (γ1)	+	+	attB-in-PP_1 + attB-in-PP_2 & nleG1/nleA/nleH/nleF/nleG2/espM/nleG3	-	N/A	N/A	N/A	N/A		SAMN08773017	PRJNA445267	ASM522236v1
E686	113	157	7	11	-	2c	+ (γ1)	+	+ (present in PPompW and PPydfJ)	attB-in-PP_1 in PPompW & nleG	-	N/A	N/A	N/A	N/A	c2 in S5 Fig.	SAMN08773025	PRJNA445267	ASM522238v1
										attB-in-PP_2 in PPydfJ & nleG1/nleA/nleG2/espM/nleG3	prophage integration at attB-in-PP_2	attB-in-PP_1 + attB-in-PP _3 & nleG/nleG/nleG	-	N/A	N/A
E687	111	157	7	11	-	1a	+ (γ1)	+	+	attB-in-PP_1 + attB-in-PP_2 & nleG/nleG/nleG2/espM/nleG3	-	N/A	N/A	N/A	N/A		SAMN08773023	PRJNA445267	ASM522240v1
E688	110	157	7	11	-	1a/2a	+ (γ1)	+	+	attB-in-PP_1 + attB-in-PP_2 & nleG1/nleA/nleH/nleF/nleG2/espM/nleG3	-	N/A	N/A	N/A	N/A		SAMN08773022	PRJNA445267	ASM522242v1
E689	107	157	7	11	-	1a/2a	+ (γ1)	+	+	attB-in-PP_1 + attB-in-PP_2 & nleG1/nleA/nleH/nleF/nleG2/espM/nleG3	-	N/A	N/A	N/A	N/A		SAMN08773019	PRJNA445267	ASM522244v1
E690	AR24.2b	UT	21	410	-	-	-	-	-	not analyzed	?	?	?	?	?		SAMN10924275	PRJNA522068	ASM548436v1
E691	BA22372	8	9	410	-	-	-	-	-	not analyzed	?	?	?	?	?		SAMN08637771	PRJNA543199	ASM567135v1
E692	ECP17-1298	157	7	11	-	1a/2a	+ (γ1)	+	+	attB-in-PP_1 + attB-in-PP_2 & nleG1/nleA/nleH/nleF/nleG2/espM/nleG3	-	N/A	N/A	N/A	N/A		SAMN11787763	PRJNA507262	ASM588591v1
E693	ECP17-46	157	7	11	-	2a	+ (γ1)	+	+	attB-in-PP_1 + attB-in-PP_2 & nleG1/nleA/nleH/nleF/nleG2/espM/nleG3	-	N/A	N/A	N/A	N/A		SAMN11786966	PRJNA507262	ASM588595v1
E694	A1_136	2	30	38	-	-	-	-	-	not analyzed	?	?	?	?	?		SAMN10887812	PRJNA521419	ASM588603v1
E695	BE104	16	48	10	-	-	-	-	-	not analyzed	?	?	?	?	?		SAMN11841626	PRJNA544505	ASM589011v1
E696	KR2009	16	48	11066	-	-	-	-	-	not analyzed	?	?	?	?	?		SAMN11774882	PRJNA543427	ASM595460v1
E697	EK2009	16	48	11066	-	-	-	-	-	not analyzed	?	?	?	?	?		SAMN11774881	PRJNA543425	ASM595462v1
E698	ST540	9	30	540	-	-	-	-	-	not analyzed	?	?	?	?	?		SAMN02647163	PRJNA238952	ASM59784v1
E699	ST2747	UT	41	6131	-	-	-	-	-	not analyzed	?	?	?	?	?		SAMN02666696	PRJNA238952	ASM59966v1
E700	3385	25	4	131	-	-	-	-	-	not analyzed	?	?	?	?	?		SAMN09078534	PRJNA464158	ASM608887v1
E701	K71-77	8	9	410	-	-	-	-	-	not analyzed	?	?	?	?	?		SAMN04158281	PRJNA547487	ASM633702v1
E702	FC853_EC	1	6	8655	-	-	-	+	-	not analyzed	?	?	?	?	?		SAMN11974795	PRJNA547676	ASM635188v1
E703	A1_181	UT	21	410	-	-	-	-	-	not analyzed	?	?	?	?	?		SAMN10887807	PRJNA521419	ASM635226v1
E704	FDAARGOS_772	104	4	678	-	2a	-	+	-	not analyzed	?	?	?	?	?		SAMN11056487	PRJNA231221	ASM636469v1
E705	RM12761	145	28	6130	-	2a	+ (γ1)	+	+	attB-in-PP_1 + attB-in-PP_2 & nleG2/espM/nleG3	-	N/A	N/A	N/A	N/A		SAMN03081526	PRJNA178649	ASM66239v1
E706	RM12581	145	28	32	-	2a	+ (γ1)	+	+	attB-in-PP_1 + attB-in-PP_2 & nleG2/espM/nleG3	-	N/A	N/A	N/A	N/A		SAMN03081527	PRJNA178647	ASM67129v1
E707	CLSC36	1	42	648	-	-	-	-	-	not analyzed	?	?	?	?	?		SAMN12158196	PRJNA551561	ASM677704v1
E708	MSHS 472	82	8	10754	-	-	-	-	-	not analyzed	?	?	?	?	?		SAMN12158201	PRJNA551565	ASM677706v1
E709	MSHS 133	24	4	SLV of ST117	-	-	-	-	-	not analyzed	?	?	?	?	?		SAMN12158203	PRJNA551566	ASM677708v1
E710	ATCC 43889	157	7	11	-	2a/2c	+ (γ1)	+	+	attB-in-PP_1 + attB-in-PP_2 & nleG1/nleA/nleH/nleF/nleG2/espM/nleG3	-	N/A	N/A	N/A	N/A		SAMN01916927	PRJNA321364	ASM687478v1
E711	U1	86	18	38	-	-	-	-	-	not analyzed	?	?	?	?	?		SAMN11231229	PRJNA528569	ASM696546v1
E712	ECOL-18-VL-LA-PA-Ryan-0026	novel32	9	167	-	-	-	-	-	not analyzed	?	?	?	?	?		SAMN11230749	PRJNA324573	ASM701230v1
E713	Nissle 1917	6	1	73	-	-	-	-	-	not analyzed	?	?	?	?	?		SAMN02794012	PRJNA248167	ASM71459v1
E714	B7A	148	28	SLV of ST94	-	-	-	-	-	not analyzed	?	?	?	?	?		SAMN02918008	PRJNA205485	ASM72526v1
E715	SS17	157	7	11	-	2a/2c	+ (γ1)	+	+	attB-in-PP_1 + attB-in-PP_2 & nleG1/nleA/nleH/nleF/nleG2/espM/nleG3	-	N/A	N/A	N/A	N/A		SAMN02872945	PRJNA200626	ASM73034v1
E716	EDL933	157	7	11	-	1a/2a	+ (γ1)	+	+	attB-in-PP_1 + attB-in-PP_2 & nleG1/nleA/nleH/nleF/nleG2/espM/nleG3	-	N/A	N/A	N/A	N/A		SAMN02905113	PRJNA253471	ASM73296v1
E717	ATCC 25922	6	1	73	-	-	-	-	-	not analyzed	?	?	?	?	?		SAMN02929659	PRJNA244551	ASM74325v1
E718	CFT073	6	1	73	-	-	-	-	-	not analyzed	?	?	?	?	?		SAMN02604094	PRJNA313	ASM744v1
E719	ECONIH1	1	6	648	-	-	-	-	-	not analyzed	?	?	?	?	?		SAMN02709589	PRJNA242851	ASM78492v1
E720	RS218	18	7	UT	-	-	-	+	-	not analyzed	?	?	?	?	?		SAMN03339595	PRJNA228944	ASM80084v2
E721	RM9387	104	7	2773	+	2a	-	+	-	not analyzed	?	?	?	?	?		SAMN03264844	PRJNA253935	ASM80116v1
E722	94-3024	104	21	672	+	2a	-	+	-	not analyzed	?	?	?	?	?		SAMN03262652	PRJNA253936	ASM80118v2
E723	SS52	157	7	11	-	2a/2c	+ (γ1)	+	-	not analyzed	?	?	?	?	?		SAMN03265100	PRJNA201344	ASM80370v1
E724	APEC IMT5155	2	5	SLV of ST140	-	-	-	-	-	not analyzed	?	?	?	?	?		SAMN03274236	PRJNA200980	ASM81316v1
E725	6409	novel32	9	8565	-	-	-	-	-	not analyzed	?	?	?	?	?		SAMN03263950	PRJNA270222	ASM81414v2
E726	789	78	19	88	-	-	-	-	-	not analyzed	?	?	?	?	?		SAMN03083542	PRJNA262513	ASM81964v1
E727	Santai	157	16	1011	-	-	-	-	-	not analyzed	?	?	?	?	?		SAMN02673556	PRJNA240262	ASM82710v1
E728	1303	70	32	8565	-	-	-	-	-	not analyzed	?	?	?	?	?		SAMN02949643	PRJNA46529	ASM82998v1
E729	ECC-1470	108var1 by wzx/ 108-like by wzy	2	847	-	-	-	-	-	not analyzed	?	?	?	?	?		SAMN02949644	PRJNA257276	ASM83156v1
E730	USML2	16	48	10	-	-	-	-	-	not analyzed	?	?	?	?	?		SAMN03294311	PRJNA273553	ASM83363v2
E731	Sakai	157	7	11	-	1a/2a	+ (γ1)	+	+	attB-in-PP_1 + attB-in-PP_2 & nleG1/nleA/nleH/nleF/nleG2/espM/nleG3	-	N/A	N/A	N/A	N/A	S9 Fig.	SAMN01911278	PRJNA226	ASM886v2
E732	E. coli RL465	8	9	410	-	-	-	-	-	not analyzed	?	?	?	?	?		SAMEA3996552	PRJEB14095	ASM90008810v2
E733	EC-TO75	novel14	9	410	-	-	-	-	-	not analyzed	?	?	?	?	?		SAMEA4785258	PRJEB27479	ASM90049709v1
E734	EC-TO143	25	4	131	-	-	-	+	-	not analyzed	?	?	?	?	?		SAMEA4786450	PRJEB27473	ASM90049741v1
E735	EC-7215	8 by wzm and wzt/ 160 by wzx and wzy	10	448	-	-	-	-	-	not analyzed	?	?	?	?	?		SAMEA4786452	PRJEB27471	ASM90049745v1
E736	EC-12536	UT	UT	UT	-	-	-	-	-	not analyzed	?	?	?	?	?		SAMEA4786455	PRJEB27468	ASM90049747v1
E737	EC-1639	15	1	393	-	-	-	+	-	not analyzed	?	?	?	?	?		SAMEA4786454	PRJEB27469	ASM90049748v1
E738	TO6	16	48	10	-	-	-	-	-	not analyzed	?	?	?	?	?		SAMEA4830525	PRJEB27476	ASM90052028v1
E739	TO73	novel32	10	8565	-	-	-	-	-	not analyzed	?	?	?	?	?		SAMEA4830523	PRJEB27478	ASM90052030v1
E740	TO60	25	4	131	-	-	-	+	-	not analyzed	?	?	?	?	?		SAMEA4830524	PRJEB27477	ASM90052032v1
E741	TO124	25	4	131	-	-	-	+	-	not analyzed	?	?	?	?	?		SAMEA4830820	PRJEB27472	ASM90052034v1
E742	TO217	25	4	131	-	-	-	+	-	not analyzed	?	?	?	?	?		SAMEA4830526	PRJEB27475	ASM90052036v1
E743	3426	novel32	10	617	-	-	-	-	-	not analyzed	?	?	?	?	?		SAMEA4830819	PRJEB27470	ASM90052038v1
E744	TO148	25	4	131	-	-	-	+	-	not analyzed	?	?	?	?	?		SAMEA4830527	PRJEB27474	ASM90052039v1
E745	11368	26	11	21	+	1a	+ (β1)	+	+	attB-in-PP_1 + attB-in-PP_2 & nleG1/nleA/nleH/nleF/nleG2/espM/nleG3	-	N/A	N/A	N/A	N/A	S7, S8 and S9 Figs.	SAMD00060955	PRJDA32509	ASM9100v1
E746	MNCRE44	25	4	131	-	-	-	+	-	not analyzed	?	?	?	?	?		SAMN03287565	PRJNA272863	ASM93156v1
E747	VR50	12	4	8565	+	-	-	+	-	not analyzed	?	?	?	?	?		SAMN03371467	PRJEA61445	ASM96851v1
E748	CI5	novel26	14	5082	-	-	-	-	-	not analyzed	?	?	?	?	?		SAMN03390066	PRJNA277394	ASM97161v1
E749	C227-11	104	4	678	+	2a	-	+	-	not analyzed	?	?	?	?	?	S7 Fig.	SAMN03856947	PRJNA281410	ASM98676v1
E750	SEC470	78	11	48	-	-	-	-	-	not analyzed	?	?	?	?	?		SAMN03576594	PRJNA244370	ASM98787v1
E751	B36	25	4	131	-	-	-	+	-	not analyzed	?	?	?	?	?		SAMEA5128441	PRJEB29930	B36
E752	M8	113	8	223	-	-	-	-	-	not analyzed	?	?	?	?	?		SAMN06445833	PRJNA376689	E.coli_isolate
E753	EC958	25	4	131	+	-	-	+	-	not analyzed	?	?	?	?	?		SAMEA2272019	PRJEA61443	EC958.v1
E754	ecoli019	16	48	8346	-	-	-	-	-	not analyzed	?	?	?	?	?		SAMEA4916090	PRJEB28660	ecoli019
E755	RM9872	145	28	32	-	2a	+ (γ1)	+	+	attB-in-PP_1 + attB-in-PP_2 & nleG2/espM/nleG3	-	N/A	N/A	N/A	N/A		SAMN08724661	PRJNA69939	EcRM9872
E756	EcMAD1	8	9	410	-	-	-	-	-	not analyzed	?	?	?	?	?		SAMEA4732083	PRJEB27293	Escherichia_coli_MAD
E757	HUSEC2011	104	4	678	-	2a	-	+	-	not analyzed	?	?	?	?	?		SAMEA3865278	PRJEA76335	HUSEC2011CHR1
E758	MS14384	gN12	18	963	-	-	-	-	-	not analyzed	?	?	?	?	?		SAMEA5128444	PRJEB29930	MS14384
E759	MS14385	1	6	648	-	-	-	-	-	not analyzed	?	?	?	?	?		SAMEA5128442	PRJEB29930	MS14385
E760	MS14386	8	23	224	-	-	-	-	-	not analyzed	?	?	?	?	?		SAMEA5128443	PRJEB29930	MS14386
E761	MS14387	17	18	69	-	-	-	-	-	not analyzed	?	?	?	?	?		SAMEA5128445	PRJEB29930	MS14387
E762	6666666.257727.embl	8 by wzm / 40 by wzx and wzy	30	8217	-	-	-	-	-	not analyzed	?	?	?	?	?		SAMEA104093909	PRJEB21000	Unitig
E763	f974b26a-5e81-11e8-bf7f-3c4a9275d6c8	11	25	635	-	-	-	-	-	not analyzed	?	?	?	?	?		SAMEA4682258	PRJEB21499	VREC0761_Chromosome
E764	f9610206-5e81-11e8-bf7f-3c4a9275d6c8	UT	21 by fliC/ 35 by flkA	7095	-	-	-	-	-	not analyzed	?	?	?	?	?		SAMEA4682257	PRJEB21499	VREC0864_Chromosome
E765	WI1 isolate	9	9	1288	-	-	-	-	-	not analyzed	?	?	?	?	?		SAMEA19195168	PRJEB18462	WI1-reUpload
E766	WI2 isolate	9	9	1288	-	-	-	-	-	not analyzed	?	?	?	?	?		SAMEA19195918	PRJEB18462	WI2
E767	YDC107	102	6	964	-	-	-	-	-	not analyzed	?	?	?	?	?		SAMN07974445	PRJNA416908	YDC107
* UT; Untypable
† SLV; Single locus variant
† DLV; Double locus variant
