# Supplementary material for: Prophages integrating into prophages: A mechanism to accumulate type III secretion effector genes and duplicate Shiga toxin-encoding prophages in Escherichia coli
Source: PLoS Pathog. 2021 Apr 29;17(4):e1009073. doi: 10.1371/journal.ppat.1009073 (PMC8112680; doi:10.1371/journal.ppat.1009073)
Supplement: S6 Table — (XLSX) [file ppat.1009073.s016.xlsx]

## Sheet: S6 Table
S6 Table. Primers used for PCR amplification for prophage regions.
		Sequence
Strain	Prophage	Forward	Reverse
attP-flanking region
12E129/112648	PPompW (P08)	GTGTTGGTCATCGAGTGGAC	AGAGCGATTGTTCAGAGAGC
12E129	Stx2a phage-1	TCGTCGAAGTTCGTCGACATGGTA	GCAATGATGCTGAAAACGAAAGG
12E129	Stx2a phage-2	TCGTCGAAGTTCGTCGACATGGTA	CCAGAGTTGCAATCAGCAAAGCC
112648	Stx2a phage (P09/P12)	TCGTCGAAGTTCGTCGACATGGTA	TTGACGGAGAGTGTCCCATACATG
11368	PPydfJ (P11)	ACAGCAAAATCGAGATTAGGG	GTACGGGAAATGGATGTCAG
specific gene on each prophage
12E129	PPompW	TCCATTTGCTGCCGGGCAAGA	GCGCCCGCGAAAATATAAAACCGA
12E129	Stx2a phage-1	AGCTGAAGAGAATGTCGATGAGG	GCAATGATGCTGAAAACGAAAGG
12E129	Stx2a phage-2	GTTGCAAATAGTCCAGCCTGAACC	CCAGAGTTGCAATCAGCAAAGCC
control for PCR
12E129/112648	Chromosome	GCATAAAGGGATGTTCTGCGTGA	GCAATCGCTATACTGCAGTAGAG
