# Supplementary material for: Prophages integrating into prophages: A mechanism to accumulate type III secretion effector genes and duplicate Shiga toxin-encoding prophages in Escherichia coli
Source: PLoS Pathog. 2021 Apr 29;17(4):e1009073. doi: 10.1371/journal.ppat.1009073 (PMC8112680; doi:10.1371/journal.ppat.1009073)
Supplement: S7 Table — (XLSX) [file ppat.1009073.s017.xlsx]

## Sheet: S7 Table
S7 Table. Primers used for long PCR analysis.
			Sequence
Type*	Strain	Amplified region	Forward	Reverse
I	132418, 699, EH2201, EH1992, EH2246, EH1846	Early region	GGCGATATTGCAACCGTTCA	GTCTATCCGAGATAAGTGGC
		Upstream side of late region	AATCACAGAACTGGAGTGCG	CTGCAGCACTGATGAGGCC
		Downstream side of late region	AATGGAGCTCCGTGAATGCC	CCATGAGTAAAATGGCTGCGC
IIa	14040, 14744, 12E129	Early region in PPompW	GGCGATATTGCAACCGTTCA	GTCTATCCGAGATAAGTGGC
		Upstream side of late region in PPompW	AATCACAGAACTGGAGTGCG	CTGCAGCACTGATGAGGCC
		Downstream side of late region in PPompW	AATGGAGCTCCGTGAATGCC	CATGCTTCCTCGCATAGGG
		Early region in Stx2 phage	ACGCCGTAGTACATACGAACTCTG	CTCTGACACCATCCTCTCC
	14040, 14744	Upstream side of late region in Stx2 phage	GAATCAGCAATGTGCTTCCG	GATGCCGTTTCCAGATATCGC
		Downstream side of late region in Stx2 phage	GTTAAGGAAGCTGAAGCCTGGAGA	CCATGAGTAAAATGGCTGCGC
	12E129	Late region in Stx2 phage	GAATCAGCAATGTGCTTCCG	CCATGAGTAAAATGGCTGCGC
IIb	EH1910, 499	Early region in PPompW	GGCGATATTGCAACCGTTCA	GTCTATCCGAGATAAGTGGC
		Upstream side of late region in PPompW	AATCACAGAACTGGAGTGCG	CTGCAGCACTGATGAGGCC
		Downstream side of late region in PPompW	AATGGAGCTCCGTGAATGCC	CATGCTTCCTCGCATAGGG
		Early region in Stx2 phage	GTATGCCTGGACTGATAGGC	CTCTGACACCATCCTCTCC
	EH1910	Upstream side of late region in Stx2 phage	GAATCAGCAATGTGCTTCCG	GCTGCAATCCCTTCAAAGGCTT
		Downstream side of late region in Stx2 phage	CATTGCGGTACTGACGGAAGAA	TAAGGTGGTACAGATCCCCATC
	499	Late region in Stx2 phage	GAATCAGCAATGTGCTTCCG	CGGTCCACCATTGTTGATGG
III	H27V05, KIH15-140, EC3734, 140166	Early region in PPompW	GGCGATATTGCAACCGTTCA	GTCTATCCGAGATAAGTGGC
		Upstream side of late region in PPompW	AATCACAGAACTGGAGTGCG	CTGCAGCACTGATGAGGCC
		Downstream side of late region in PPompW	AATGGAGCTCCGTGAATGCC	CATGCTTCCTCGCATAGGG
		Early region in Non-Stx phage	ACGCCGTAGTACATACGAACTCTG	AGCGCTCCCGAAACCTTAAA
IV	14040, 14744, 132418, 499, 699, EH1992, EH1995	Early region in Stx1 phage	TGTGTGGACGTGCTGCATGAAC	GTCACCAGACAATGTAACCG
		Upstream side of late region in Stx1 phage	CGAAGGAATTTACCTTAGACTTCTCGAC	CTTCTTCTTTCAGCACATTCGC
		Downstream side of late region in Stx1 phage	CATTGCGGTACTGACGGAAGAA	GAAATCATCAAACGTCAGTGGG
	EH2201, EH2246, EH1846, 112808, 95, 12E129	Early region in Stx2 phage	TGTGTGGACGTGCTGCATGAAC	TACCTTTAGCACAATCCGCCGC
	EH2201, EH2246, EH1846	Upstream side of late region in Stx2 phage	GAATCAGCAATGTGCTTCCG	CTTCTTCTTTCAGCACATTCGC
		Downstream side of late region in Stx2 phage	CACGACTTCATGTGCTGAGTGG	GAAATCATCAAACGTCAGTGGG
	112808	Upstream side of late region in Stx2 phage	GAATCAGCAATGTGCTTCCG	GATGCCGTTTCCAGATATCGC
		Downstream side of late region in Stx2 phage	GCATGTGATGCAGCGTATGCC	GAAATCATCAAACGTCAGTGGG
	95, 12E129	Late region in Stx2 phage	GAATCAGCAATGTGCTTCCG	TTACATCGGTCTACCGCAATGGTC
Va	H27V05	Early region	TGTGTGGACGTGCTGCATGAAC	AGCGCTCCCGAAACCTTAAA
Vb	EH1910	Early region	TGTGTGGACGTGCTGCATGAAC	ACCGCCACATCCAGCACAT
		Late region	CAAAAAGAAAACCCGCAGAGC	GAAATCATCAAACGTCAGTGGG
* Strategies in five types of long PCR analyses illustrated in S10b Fig.
